# Supplementary material for: Ambiguity in the processing of Mandarin Chinese relative clauses: One factor cannot explain it all
Source: PLoS One. 2017 Jun 8;12(6):e0178369. doi: 10.1371/journal.pone.0178369 (PMC5464565; doi:10.1371/journal.pone.0178369)
Supplement: S1 Data — (XLSX) [file pone.0178369.s002.xlsx]

## Sheet: Experiment 1
subject	item	RC condition	task_type	interaction	ID	Accuracy	Total Reading Time of the Sentence	First-Fixation Duration	First Pass Time	Rereading time	Dwell Time	Go-Past Time	Regression-IN	Regression-OUT
2	1	-0.5	-0.5	ORCplausibility	RC (N1V1)	1	2681	440	667	633	1300	667	1	0
2	1	-0.5	-0.5	ORCplausibility	Relativizer	1	2681	.	.	.	.	.	.	.
2	1	-0.5	-0.5	ORCplausibility	Head Noun	1	2681	288	288	.	288	288	0	0
2	1	-0.5	-0.5	ORCplausibility	Adverb	1	2681	241	241	.	241	241	0	0
2	1	-0.5	-0.5	ORCplausibility	Matrix Verb	1	2681	361	852	.	852	1485	0	1
2	1	-0.5	-0.5	ORCplausibility	Matrix Clause	1	2681	288	1381	.	1381	2014	0	1
2	1	-0.5	-0.5	ORCplausibility	Full RC	1	2681	440	667	633	1300	667	1	0
2	2	-0.5	-0.5	ORCplausibility	RC (N1V1)	1	1690	174	733	.	733	733	0	0
2	2	-0.5	-0.5	ORCplausibility	Relativizer	1	1690	.	.	.	.	.	.	.
2	2	-0.5	-0.5	ORCplausibility	Head Noun	1	1690	311	311	.	311	311	0	0
2	2	-0.5	-0.5	ORCplausibility	Adverb	1	1690	251	251	.	251	251	0	0
2	2	-0.5	-0.5	ORCplausibility	Matrix Verb	1	1690	267	395	.	395	395	0	0
2	2	-0.5	-0.5	ORCplausibility	Matrix Clause	1	1690	311	957	.	957	957	0	0
2	2	-0.5	-0.5	ORCplausibility	Full RC	1	1690	174	733	.	733	733	0	0
2	3	0.5	-0.5	SRCplausibility	RC (N1V1)	1	3832	234	455	1283	1738	455	1	0
2	3	0.5	-0.5	SRCplausibility	Relativizer	1	3832	228	228	.	228	472	0	1
2	3	0.5	-0.5	SRCplausibility	Head Noun	1	3832	478	478	438	916	478	0	0
2	3	0.5	-0.5	SRCplausibility	Adverb	1	3832	353	353	457	810	353	0	0
2	3	0.5	-0.5	SRCplausibility	Matrix Verb	1	3832	140	140	.	140	2074	0	1
2	3	0.5	-0.5	SRCplausibility	Matrix Clause	1	3832	478	971	895	1866	2905	0	1
2	3	0.5	-0.5	SRCplausibility	Full RC	1	3832	234	927	1039	1966	927	1	0
2	4	0.5	-0.5	SRCplausibility	RC (N1V1)	1	2058	177	710	285	995	710	1	0
2	4	0.5	-0.5	SRCplausibility	Relativizer	1	2058	229	229	.	229	514	1	1
2	4	0.5	-0.5	SRCplausibility	Head Noun	1	2058	327	327	.	327	327	0	0
2	4	0.5	-0.5	SRCplausibility	Adverb	1	2058	315	315	.	315	315	0	0
2	4	0.5	-0.5	SRCplausibility	Matrix Verb	1	2058	192	192	.	192	706	0	1
2	4	0.5	-0.5	SRCplausibility	Matrix Clause	1	2058	327	834	.	834	1348	0	1
2	4	0.5	-0.5	SRCplausibility	Full RC	1	2058	177	710	514	1224	710	1	0
2	5	-0.5	-0.5	ORCplausibility	RC (N1V1)	1	1761	182	816	.	816	816	0	0
2	5	-0.5	-0.5	ORCplausibility	Relativizer	1	1761	.	.	.	.	.	.	.
2	5	-0.5	-0.5	ORCplausibility	Head Noun	1	1761	312	312	.	312	312	0	0
2	5	-0.5	-0.5	ORCplausibility	Adverb	1	1761	293	293	.	293	293	0	0
2	5	-0.5	-0.5	ORCplausibility	Matrix Verb	1	1761	340	340	.	340	340	0	0
2	5	-0.5	-0.5	ORCplausibility	Matrix Clause	1	1761	312	945	.	945	945	0	0
2	5	-0.5	-0.5	ORCplausibility	Full RC	1	1761	182	816	.	816	816	0	0
2	6	-0.5	-0.5	ORCplausibility	RC (N1V1)	1	2080	415	681	497	1178	681	1	0
2	6	-0.5	-0.5	ORCplausibility	Relativizer	1	2080	.	.	.	.	.	.	.
2	6	-0.5	-0.5	ORCplausibility	Head Noun	1	2080	337	337	.	337	337	0	0
2	6	-0.5	-0.5	ORCplausibility	Adverb	1	2080	412	412	.	412	412	0	0
2	6	-0.5	-0.5	ORCplausibility	Matrix Verb	1	2080	153	153	.	153	650	0	1
2	6	-0.5	-0.5	ORCplausibility	Matrix Clause	1	2080	337	902	.	902	1399	0	1
2	6	-0.5	-0.5	ORCplausibility	Full RC	1	2080	415	681	497	1178	681	1	0
2	7	0.5	-0.5	SRCplausibility	RC (N1V1)	1	2248	164	642	341	983	642	1	0
2	7	0.5	-0.5	SRCplausibility	Relativizer	1	2248	.	.	.	.	.	.	.
2	7	0.5	-0.5	SRCplausibility	Head Noun	1	2248	275	275	.	275	275	0	0
2	7	0.5	-0.5	SRCplausibility	Adverb	1	2248	317	317	.	317	317	0	0
2	7	0.5	-0.5	SRCplausibility	Matrix Verb	1	2248	179	673	.	673	1014	0	1
2	7	0.5	-0.5	SRCplausibility	Matrix Clause	1	2248	275	1265	.	1265	1606	0	1
2	7	0.5	-0.5	SRCplausibility	Full RC	1	2248	164	642	341	983	642	1	0
2	8	0.5	-0.5	SRCplausibility	RC (N1V1)	1	2825	185	934	687	1621	934	1	0
2	8	0.5	-0.5	SRCplausibility	Relativizer	1	2825	.	.	.	.	.	.	.
2	8	0.5	-0.5	SRCplausibility	Head Noun	1	2825	470	470	.	470	470	0	0
2	8	0.5	-0.5	SRCplausibility	Adverb	1	2825	274	274	.	274	274	0	0
2	8	0.5	-0.5	SRCplausibility	Matrix Verb	1	2825	347	460	.	460	1147	0	1
2	8	0.5	-0.5	SRCplausibility	Matrix Clause	1	2825	470	1204	.	1204	1891	0	1
2	8	0.5	-0.5	SRCplausibility	Full RC	1	2825	185	934	687	1621	934	1	0
2	9	-0.5	-0.5	ORCplausibility	RC (N1V1)	1	1985	194	555	439	994	555	1	0
2	9	-0.5	-0.5	ORCplausibility	Relativizer	1	1985	268	268	.	268	268	0	0
2	9	-0.5	-0.5	ORCplausibility	Head Noun	1	1985	366	366	.	366	366	0	0
2	9	-0.5	-0.5	ORCplausibility	Adverb	1	1985	237	237	.	237	237	0	0
2	9	-0.5	-0.5	ORCplausibility	Matrix Verb	1	1985	120	120	.	120	559	0	1
2	9	-0.5	-0.5	ORCplausibility	Matrix Clause	1	1985	366	723	.	723	1162	0	1
2	9	-0.5	-0.5	ORCplausibility	Full RC	1	1985	194	823	439	1262	823	1	0
2	10	-0.5	-0.5	ORCplausibility	RC (N1V1)	1	2438	264	510	734	1244	510	1	0
2	10	-0.5	-0.5	ORCplausibility	Relativizer	1	2438	136	136	.	136	136	0	0
2	10	-0.5	-0.5	ORCplausibility	Head Noun	1	2438	461	584	.	584	584	0	0
2	10	-0.5	-0.5	ORCplausibility	Adverb	1	2438	279	279	.	279	279	0	0
2	10	-0.5	-0.5	ORCplausibility	Matrix Verb	1	2438	195	195	.	195	929	0	1
2	10	-0.5	-0.5	ORCplausibility	Matrix Clause	1	2438	461	1058	.	1058	1792	0	1
2	10	-0.5	-0.5	ORCplausibility	Full RC	1	2438	264	646	734	1380	646	1	0
2	11	0.5	-0.5	SRCplausibility	RC (N1V1)	1	1981	410	708	.	708	708	0	0
2	11	0.5	-0.5	SRCplausibility	Relativizer	1	1981	.	.	.	.	.	.	.
2	11	0.5	-0.5	SRCplausibility	Head Noun	1	1981	282	282	.	282	282	0	0
2	11	0.5	-0.5	SRCplausibility	Adverb	1	1981	358	358	.	358	358	0	0
2	11	0.5	-0.5	SRCplausibility	Matrix Verb	1	1981	154	633	.	633	633	0	0
2	11	0.5	-0.5	SRCplausibility	Matrix Clause	1	1981	282	1273	.	1273	1273	0	0
2	11	0.5	-0.5	SRCplausibility	Full RC	1	1981	410	708	.	708	708	0	0
2	12	0.5	-0.5	SRCplausibility	RC (N1V1)	1	2243	182	579	431	1010	579	1	0
2	12	0.5	-0.5	SRCplausibility	Relativizer	1	2243	192	192	191	383	192	0	0
2	12	0.5	-0.5	SRCplausibility	Head Noun	1	2243	259	259	.	259	259	0	0
2	12	0.5	-0.5	SRCplausibility	Adverb	1	2243	339	339	.	339	339	0	0
2	12	0.5	-0.5	SRCplausibility	Matrix Verb	1	2243	252	252	.	252	874	0	1
2	12	0.5	-0.5	SRCplausibility	Matrix Clause	1	2243	259	850	.	850	1472	0	1
2	12	0.5	-0.5	SRCplausibility	Full RC	1	2243	182	771	622	1393	771	1	0
2	13	-0.5	-0.5	ORCplausibility	RC (N1V1)	1	1675	164	647	.	647	647	0	0
2	13	-0.5	-0.5	ORCplausibility	Relativizer	1	1675	.	.	.	.	.	.	.
2	13	-0.5	-0.5	ORCplausibility	Head Noun	1	1675	240	240	.	240	240	0	0
2	13	-0.5	-0.5	ORCplausibility	Adverb	1	1675	301	301	.	301	301	0	0
2	13	-0.5	-0.5	ORCplausibility	Matrix Verb	1	1675	487	487	.	487	487	0	0
2	13	-0.5	-0.5	ORCplausibility	Matrix Clause	1	1675	240	1028	.	1028	1028	0	0
2	13	-0.5	-0.5	ORCplausibility	Full RC	1	1675	164	647	.	647	647	0	0
2	14	-0.5	-0.5	ORCplausibility	RC (N1V1)	1	1963	185	1201	.	1201	1201	0	0
2	14	-0.5	-0.5	ORCplausibility	Relativizer	1	1963	.	.	.	.	.	.	.
2	14	-0.5	-0.5	ORCplausibility	Head Noun	1	1963	257	257	.	257	257	0	0
2	14	-0.5	-0.5	ORCplausibility	Adverb	1	1963	271	271	.	271	271	0	0
2	14	-0.5	-0.5	ORCplausibility	Matrix Verb	1	1963	234	234	.	234	234	0	0
2	14	-0.5	-0.5	ORCplausibility	Matrix Clause	1	1963	257	762	.	762	762	0	0
2	14	-0.5	-0.5	ORCplausibility	Full RC	1	1963	185	1201	.	1201	1201	0	0
2	15	0.5	-0.5	SRCplausibility	RC (N1V1)	1	1773	173	737	.	737	737	0	0
2	15	0.5	-0.5	SRCplausibility	Relativizer	1	1773	.	.	.	.	.	.	.
2	15	0.5	-0.5	SRCplausibility	Head Noun	1	1773	257	257	.	257	257	0	0
2	15	0.5	-0.5	SRCplausibility	Adverb	1	1773	291	291	341	632	291	1	0
2	15	0.5	-0.5	SRCplausibility	Matrix Verb	1	1773	147	147	.	147	488	0	1
2	15	0.5	-0.5	SRCplausibility	Matrix Clause	1	1773	257	1036	.	1036	1036	0	0
2	15	0.5	-0.5	SRCplausibility	Full RC	1	1773	173	737	.	737	737	0	0
2	16	0.5	-0.5	SRCplausibility	RC (N1V1)	1	2304	269	502	505	1007	502	1	0
2	16	0.5	-0.5	SRCplausibility	Relativizer	1	2304	254	254	.	254	440	0	1
2	16	0.5	-0.5	SRCplausibility	Head Noun	1	2304	265	265	.	265	265	0	0
2	16	0.5	-0.5	SRCplausibility	Adverb	1	2304	272	272	.	272	272	0	0
2	16	0.5	-0.5	SRCplausibility	Matrix Verb	1	2304	506	506	.	506	825	0	1
2	16	0.5	-0.5	SRCplausibility	Matrix Clause	1	2304	265	1043	.	1043	1362	0	1
2	16	0.5	-0.5	SRCplausibility	Full RC	1	2304	269	942	319	1261	942	1	0
2	17	-0.5	-0.5	ORCplausibility	RC (N1V1)	1	1362	198	600	.	600	600	0	0
2	17	-0.5	-0.5	ORCplausibility	Relativizer	1	1362	.	.	.	.	.	.	.
2	17	-0.5	-0.5	ORCplausibility	Head Noun	1	1362	258	258	.	258	258	0	0
2	17	-0.5	-0.5	ORCplausibility	Adverb	1	1362	275	275	.	275	275	0	0
2	17	-0.5	-0.5	ORCplausibility	Matrix Verb	1	1362	229	229	.	229	229	0	0
2	17	-0.5	-0.5	ORCplausibility	Matrix Clause	1	1362	258	762	.	762	762	0	0
2	17	-0.5	-0.5	ORCplausibility	Full RC	1	1362	198	600	.	600	600	0	0
2	18	-0.5	-0.5	ORCplausibility	RC (N1V1)	1	1303	200	656	.	656	656	0	0
2	18	-0.5	-0.5	ORCplausibility	Relativizer	1	1303	.	.	.	.	.	.	.
2	18	-0.5	-0.5	ORCplausibility	Head Noun	1	1303	249	249	.	249	249	0	0
2	18	-0.5	-0.5	ORCplausibility	Adverb	1	1303	221	221	.	221	221	0	0
2	18	-0.5	-0.5	ORCplausibility	Matrix Verb	1	1303	177	177	.	177	177	0	0
2	18	-0.5	-0.5	ORCplausibility	Matrix Clause	1	1303	249	647	.	647	647	0	0
2	18	-0.5	-0.5	ORCplausibility	Full RC	1	1303	200	656	.	656	656	0	0
2	19	0.5	-0.5	SRCplausibility	RC (N1V1)	1	2756	173	888	857	1745	888	1	0
2	19	0.5	-0.5	SRCplausibility	Relativizer	1	2756	.	.	.	.	.	.	.
2	19	0.5	-0.5	SRCplausibility	Head Noun	1	2756	93	93	326	419	806	0	1
2	19	0.5	-0.5	SRCplausibility	Adverb	1	2756	265	265	197	462	265	1	0
2	19	0.5	-0.5	SRCplausibility	Matrix Verb	1	2756	130	130	.	130	797	0	1
2	19	0.5	-0.5	SRCplausibility	Matrix Clause	1	2756	93	93	918	1011	1868	0	1
2	19	0.5	-0.5	SRCplausibility	Full RC	1	2756	173	888	857	1745	888	1	0
2	20	0.5	-0.5	SRCplausibility	RC (N1V1)	1	2889	191	634	625	1259	634	1	0
2	20	0.5	-0.5	SRCplausibility	Relativizer	1	2889	236	236	.	236	236	0	0
2	20	0.5	-0.5	SRCplausibility	Head Noun	1	2889	262	262	276	538	262	0	0
2	20	0.5	-0.5	SRCplausibility	Adverb	1	2889	311	311	240	551	311	0	0
2	20	0.5	-0.5	SRCplausibility	Matrix Verb	1	2889	305	305	.	305	1446	0	1
2	20	0.5	-0.5	SRCplausibility	Matrix Clause	1	2889	262	878	516	1394	2019	0	1
2	20	0.5	-0.5	SRCplausibility	Full RC	1	2889	191	870	625	1495	870	1	0
2	21	-0.5	-0.5	ORCplausibility	RC (N1V1)	1	1580	519	702	229	931	702	1	0
2	21	-0.5	-0.5	ORCplausibility	Relativizer	1	1580	.	.	.	.	.	.	.
2	21	-0.5	-0.5	ORCplausibility	Head Noun	1	1580	228	228	.	228	228	0	0
2	21	-0.5	-0.5	ORCplausibility	Adverb	1	1580	253	253	.	253	253	0	0
2	21	-0.5	-0.5	ORCplausibility	Matrix Verb	1	1580	168	168	.	168	397	0	1
2	21	-0.5	-0.5	ORCplausibility	Matrix Clause	1	1580	228	649	.	649	878	0	1
2	21	-0.5	-0.5	ORCplausibility	Full RC	1	1580	519	702	229	931	702	1	0
2	22	-0.5	-0.5	ORCplausibility	RC (N1V1)	1	2400	88	860	871	1731	860	1	0
2	22	-0.5	-0.5	ORCplausibility	Relativizer	1	2400	.	.	.	.	.	.	.
2	22	-0.5	-0.5	ORCplausibility	Head Noun	1	2400	266	266	.	266	266	0	0
2	22	-0.5	-0.5	ORCplausibility	Adverb	1	2400	261	261	.	261	261	0	0
2	22	-0.5	-0.5	ORCplausibility	Matrix Verb	1	2400	142	142	.	142	1013	0	1
2	22	-0.5	-0.5	ORCplausibility	Matrix Clause	1	2400	266	669	.	669	1540	0	1
2	22	-0.5	-0.5	ORCplausibility	Full RC	1	2400	88	860	871	1731	860	1	0
2	23	0.5	-0.5	SRCplausibility	RC (N1V1)	1	2467	190	1118	595	1713	1118	1	0
2	23	0.5	-0.5	SRCplausibility	Relativizer	1	2467	.	.	.	.	.	.	.
2	23	0.5	-0.5	SRCplausibility	Head Noun	1	2467	213	213	.	213	213	0	0
2	23	0.5	-0.5	SRCplausibility	Adverb	1	2467	257	257	.	257	257	0	0
2	23	0.5	-0.5	SRCplausibility	Matrix Verb	1	2467	284	284	.	284	879	0	1
2	23	0.5	-0.5	SRCplausibility	Matrix Clause	1	2467	213	754	.	754	1349	0	1
2	23	0.5	-0.5	SRCplausibility	Full RC	1	2467	190	1118	595	1713	1118	1	0
2	24	0.5	-0.5	SRCplausibility	RC (N1V1)	1	2562	182	1002	582	1584	1002	1	0
2	24	0.5	-0.5	SRCplausibility	Relativizer	1	2562	169	169	.	169	169	0	0
2	24	0.5	-0.5	SRCplausibility	Head Noun	1	2562	176	176	.	176	658	0	1
2	24	0.5	-0.5	SRCplausibility	Adverb	1	2562	264	264	.	264	264	0	0
2	24	0.5	-0.5	SRCplausibility	Matrix Verb	1	2562	369	369	.	369	638	0	1
2	24	0.5	-0.5	SRCplausibility	Matrix Clause	1	2562	176	176	633	809	1560	0	1
2	24	0.5	-0.5	SRCplausibility	Full RC	1	2562	182	1002	751	1753	1002	1	0
2	25	-0.5	-0.5	ORCplausibility	RC (N1V1)	1	2057	179	719	.	719	719	0	0
2	25	-0.5	-0.5	ORCplausibility	Relativizer	1	2057	.	.	.	.	.	.	.
2	25	-0.5	-0.5	ORCplausibility	Head Noun	1	2057	209	209	.	209	209	0	0
2	25	-0.5	-0.5	ORCplausibility	Adverb	1	2057	325	325	.	325	325	0	0
2	25	-0.5	-0.5	ORCplausibility	Matrix Verb	1	2057	489	804	.	804	804	0	0
2	25	-0.5	-0.5	ORCplausibility	Matrix Clause	1	2057	209	1338	.	1338	1338	0	0
2	25	-0.5	-0.5	ORCplausibility	Full RC	1	2057	179	719	.	719	719	0	0
2	26	-0.5	-0.5	ORCplausibility	RC (N1V1)	1	2079	247	774	639	1413	774	1	0
2	26	-0.5	-0.5	ORCplausibility	Relativizer	1	2079	.	.	.	.	.	.	.
2	26	-0.5	-0.5	ORCplausibility	Head Noun	1	2079	298	298	.	298	298	0	0
2	26	-0.5	-0.5	ORCplausibility	Adverb	1	2079	223	223	.	223	223	0	0
2	26	-0.5	-0.5	ORCplausibility	Matrix Verb	1	2079	145	145	.	145	784	0	1
2	26	-0.5	-0.5	ORCplausibility	Matrix Clause	1	2079	298	666	.	666	1305	0	1
2	26	-0.5	-0.5	ORCplausibility	Full RC	1	2079	247	774	639	1413	774	1	0
2	27	0.5	-0.5	SRCplausibility	RC (N1V1)	1	1824	185	744	259	1003	744	1	0
2	27	0.5	-0.5	SRCplausibility	Relativizer	1	1824	.	.	.	.	.	.	.
2	27	0.5	-0.5	SRCplausibility	Head Noun	1	1824	242	242	.	242	242	0	0
2	27	0.5	-0.5	SRCplausibility	Adverb	1	1824	256	256	.	256	256	0	0
2	27	0.5	-0.5	SRCplausibility	Matrix Verb	1	1824	323	323	.	323	582	0	1
2	27	0.5	-0.5	SRCplausibility	Matrix Clause	1	1824	242	821	.	821	1080	0	1
2	27	0.5	-0.5	SRCplausibility	Full RC	1	1824	185	744	259	1003	744	1	0
2	28	0.5	-0.5	SRCplausibility	RC (N1V1)	1	3443	365	607	1050	1657	607	1	0
2	28	0.5	-0.5	SRCplausibility	Relativizer	1	3443	259	259	.	259	259	0	0
2	28	0.5	-0.5	SRCplausibility	Head Noun	1	3443	342	342	315	657	342	0	0
2	28	0.5	-0.5	SRCplausibility	Adverb	1	3443	212	212	.	212	212	0	0
2	28	0.5	-0.5	SRCplausibility	Matrix Verb	1	3443	460	460	198	658	2023	0	1
2	28	0.5	-0.5	SRCplausibility	Matrix Clause	1	3443	342	1014	513	1527	2577	0	1
2	28	0.5	-0.5	SRCplausibility	Full RC	1	3443	365	866	1050	1916	866	1	0
2	29	-0.5	-0.5	ORCplausibility	RC (N1V1)	1	1675	265	564	273	837	564	1	0
2	29	-0.5	-0.5	ORCplausibility	Relativizer	1	1675	202	202	.	202	202	0	0
2	29	-0.5	-0.5	ORCplausibility	Head Noun	1	1675	261	261	.	261	261	0	0
2	29	-0.5	-0.5	ORCplausibility	Adverb	1	1675	283	283	.	283	283	0	0
2	29	-0.5	-0.5	ORCplausibility	Matrix Verb	1	1675	92	92	.	92	365	0	1
2	29	-0.5	-0.5	ORCplausibility	Matrix Clause	1	1675	261	636	.	636	909	0	1
2	29	-0.5	-0.5	ORCplausibility	Full RC	1	1675	265	766	273	1039	766	1	0
2	30	-0.5	-0.5	ORCplausibility	RC (N1V1)	1	3255	166	605	749	1354	605	1	0
2	30	-0.5	-0.5	ORCplausibility	Relativizer	1	3255	.	.	.	.	.	.	.
2	30	-0.5	-0.5	ORCplausibility	Head Noun	1	3255	270	270	306	576	270	0	0
2	30	-0.5	-0.5	ORCplausibility	Adverb	1	3255	181	181	613	794	181	0	0
2	30	-0.5	-0.5	ORCplausibility	Matrix Verb	1	3255	274	397	134	531	2199	0	1
2	30	-0.5	-0.5	ORCplausibility	Matrix Clause	1	3255	270	848	1053	1901	2650	0	1
2	30	-0.5	-0.5	ORCplausibility	Full RC	1	3255	166	605	749	1354	605	1	0
2	31	0.5	-0.5	SRCplausibility	RC (N1V1)	1	1613	312	595	.	595	595	0	0
2	31	0.5	-0.5	SRCplausibility	Relativizer	1	1613	.	.	.	.	.	.	.
2	31	0.5	-0.5	SRCplausibility	Head Noun	1	1613	242	242	.	242	242	0	0
2	31	0.5	-0.5	SRCplausibility	Adverb	1	1613	254	254	219	473	254	1	0
2	31	0.5	-0.5	SRCplausibility	Matrix Verb	1	1613	214	303	.	303	522	0	1
2	31	0.5	-0.5	SRCplausibility	Matrix Clause	1	1613	242	1018	.	1018	1018	0	0
2	31	0.5	-0.5	SRCplausibility	Full RC	1	1613	312	595	.	595	595	0	0
2	32	0.5	-0.5	SRCplausibility	RC (N1V1)	1	1465	228	463	.	463	463	0	0
2	32	0.5	-0.5	SRCplausibility	Relativizer	1	1465	194	194	.	194	194	0	0
2	32	0.5	-0.5	SRCplausibility	Head Noun	1	1465	263	263	368	631	263	1	0
2	32	0.5	-0.5	SRCplausibility	Adverb	1	1465	177	177	.	177	545	0	1
2	32	0.5	-0.5	SRCplausibility	Matrix Verb	1	1465	.	.	.	.	.	.	.
2	32	0.5	-0.5	SRCplausibility	Matrix Clause	1	1465	263	808	.	808	808	0	0
2	32	0.5	-0.5	SRCplausibility	Full RC	1	1465	228	657	.	657	657	0	0
3	1	0.5	-0.5	SRCplausibility	RC (N1V1)	1	1545	247	708	300	1008	708	1	0
3	1	0.5	-0.5	SRCplausibility	Relativizer	1	1545	.	.	.	.	.	.	.
3	1	0.5	-0.5	SRCplausibility	Head Noun	1	1545	224	224	.	224	224	0	0
3	1	0.5	-0.5	SRCplausibility	Adverb	1	1545	222	222	.	222	222	0	0
3	1	0.5	-0.5	SRCplausibility	Matrix Verb	1	1545	91	91	.	91	391	0	1
3	1	0.5	-0.5	SRCplausibility	Matrix Clause	1	1545	224	537	.	537	837	0	1
3	1	0.5	-0.5	SRCplausibility	Full RC	1	1545	247	708	300	1008	708	1	0
3	2	-0.5	-0.5	ORCplausibility	RC (N1V1)	1	1888	291	511	303	814	511	1	0
3	2	-0.5	-0.5	ORCplausibility	Relativizer	1	1888	147	147	196	343	147	1	0
3	2	-0.5	-0.5	ORCplausibility	Head Noun	1	1888	221	221	.	221	221	0	0
3	2	-0.5	-0.5	ORCplausibility	Adverb	1	1888	148	148	.	148	148	0	0
3	2	-0.5	-0.5	ORCplausibility	Matrix Verb	1	1888	100	100	262	362	861	0	1
3	2	-0.5	-0.5	ORCplausibility	Matrix Clause	1	1888	221	469	262	731	1230	0	1
3	2	-0.5	-0.5	ORCplausibility	Full RC	1	1888	291	658	499	1157	658	1	0
3	3	-0.5	-0.5	ORCplausibility	RC (N1V1)	1	1853	194	796	225	1021	796	1	0
3	3	-0.5	-0.5	ORCplausibility	Relativizer	1	1853	.	.	.	.	.	.	.
3	3	-0.5	-0.5	ORCplausibility	Head Noun	1	1853	216	216	.	216	216	1	0
3	3	-0.5	-0.5	ORCplausibility	Adverb	1	1853	231	231	282	513	729	0	1
3	3	-0.5	-0.5	ORCplausibility	Matrix Verb	1	1853	103	103	.	103	328	0	1
3	3	-0.5	-0.5	ORCplausibility	Matrix Clause	1	1853	231	832	.	832	1057	0	1
3	3	-0.5	-0.5	ORCplausibility	Full RC	1	1853	194	796	225	1021	796	1	0
3	4	0.5	-0.5	SRCplausibility	RC (N1V1)	1	2013	128	521	721	1242	521	1	0
3	4	0.5	-0.5	SRCplausibility	Relativizer	1	2013	.	.	.	.	.	.	.
3	4	0.5	-0.5	SRCplausibility	Head Noun	1	2013	169	169	339	508	940	0	1
3	4	0.5	-0.5	SRCplausibility	Adverb	1	2013	263	263	.	263	552	0	1
3	4	0.5	-0.5	SRCplausibility	Matrix Verb	1	2013	.	.	.	.	.	.	.
3	4	0.5	-0.5	SRCplausibility	Matrix Clause	1	2013	169	169	602	771	1492	0	1
3	4	0.5	-0.5	SRCplausibility	Full RC	1	2013	128	521	721	1242	521	1	0
3	5	0.5	-0.5	SRCplausibility	RC (N1V1)	1	1798	155	700	.	700	700	0	0
3	5	0.5	-0.5	SRCplausibility	Relativizer	1	1798	102	102	.	102	102	1	0
3	5	0.5	-0.5	SRCplausibility	Head Noun	1	1798	322	322	259	581	683	0	1
3	5	0.5	-0.5	SRCplausibility	Adverb	1	1798	.	.	.	.	.	.	.
3	5	0.5	-0.5	SRCplausibility	Matrix Verb	1	1798	198	415	.	415	415	0	0
3	5	0.5	-0.5	SRCplausibility	Matrix Clause	1	1798	322	322	674	996	1098	0	1
3	5	0.5	-0.5	SRCplausibility	Full RC	1	1798	155	700	102	802	700	1	0
3	6	-0.5	-0.5	ORCplausibility	RC (N1V1)	1	5230	128	745	1793	2538	745	1	0
3	6	-0.5	-0.5	ORCplausibility	Relativizer	1	5230	245	245	.	245	450	0	0
3	6	-0.5	-0.5	ORCplausibility	Head Noun	1	5230	248	248	326	574	248	1	0
3	6	-0.5	-0.5	ORCplausibility	Adverb	1	5230	246	246	609	855	246	1	0
3	6	-0.5	-0.5	ORCplausibility	Matrix Verb	1	5230	240	240	778	1018	3991	0	1
3	6	-0.5	-0.5	ORCplausibility	Matrix Clause	1	5230	248	1971	476	2447	4485	0	1
3	6	-0.5	-0.5	ORCplausibility	Full RC	1	5230	128	745	2038	2783	745	1	0
3	7	-0.5	-0.5	ORCplausibility	RC (N1V1)	1	1661	234	546	.	546	546	0	0
3	7	-0.5	-0.5	ORCplausibility	Relativizer	1	1661	140	140	159	299	140	1	0
3	7	-0.5	-0.5	ORCplausibility	Head Noun	1	1661	380	380	.	380	539	0	1
3	7	-0.5	-0.5	ORCplausibility	Adverb	1	1661	436	436	.	436	436	0	0
3	7	-0.5	-0.5	ORCplausibility	Matrix Verb	1	1661	.	.	.	.	.	.	.
3	7	-0.5	-0.5	ORCplausibility	Matrix Clause	1	1661	380	380	436	816	975	0	1
3	7	-0.5	-0.5	ORCplausibility	Full RC	1	1661	234	686	159	845	686	1	0
3	8	0.5	-0.5	SRCplausibility	RC (N1V1)	1	1658	127	917	83	1000	917	1	0
3	8	0.5	-0.5	SRCplausibility	Relativizer	1	1658	115	115	.	115	115	1	0
3	8	0.5	-0.5	SRCplausibility	Head Noun	1	1658	309	309	.	309	424	0	1
3	8	0.5	-0.5	SRCplausibility	Adverb	1	1658	234	234	.	234	317	0	1
3	8	0.5	-0.5	SRCplausibility	Matrix Verb	1	1658	.	.	.	.	.	.	.
3	8	0.5	-0.5	SRCplausibility	Matrix Clause	1	1658	309	309	234	543	741	0	1
3	8	0.5	-0.5	SRCplausibility	Full RC	1	1658	127	917	198	1115	917	1	0
3	9	0.5	-0.5	SRCplausibility	RC (N1V1)	1	1907	275	724	431	1155	724	1	0
3	9	0.5	-0.5	SRCplausibility	Relativizer	1	1907	.	.	.	.	.	.	.
3	9	0.5	-0.5	SRCplausibility	Head Noun	1	1907	241	241	.	241	241	0	0
3	9	0.5	-0.5	SRCplausibility	Adverb	1	1907	212	212	299	511	942	0	1
3	9	0.5	-0.5	SRCplausibility	Matrix Verb	1	1907	.	.	.	.	.	.	.
3	9	0.5	-0.5	SRCplausibility	Matrix Clause	1	1907	241	453	299	752	1183	0	1
3	9	0.5	-0.5	SRCplausibility	Full RC	1	1907	275	724	431	1155	724	1	0
3	11	-0.5	-0.5	ORCplausibility	RC (N1V1)	1	2464	175	888	406	1294	888	1	0
3	11	-0.5	-0.5	ORCplausibility	Relativizer	1	2464	129	129	.	129	129	0	0
3	11	-0.5	-0.5	ORCplausibility	Head Noun	1	2464	262	262	.	262	262	1	0
3	11	-0.5	-0.5	ORCplausibility	Adverb	1	2464	292	292	347	639	901	0	1
3	11	-0.5	-0.5	ORCplausibility	Matrix Verb	1	2464	140	140	.	140	546	0	1
3	11	-0.5	-0.5	ORCplausibility	Matrix Clause	1	2464	292	1041	.	1041	1447	0	1
3	11	-0.5	-0.5	ORCplausibility	Full RC	1	2464	175	1017	406	1423	1017	1	0
3	12	0.5	-0.5	SRCplausibility	RC (N1V1)	1	2773	200	737	300	1037	737	1	0
3	12	0.5	-0.5	SRCplausibility	Relativizer	1	2773	.	.	.	.	.	.	.
3	12	0.5	-0.5	SRCplausibility	Head Noun	1	2773	251	251	.	251	251	0	0
3	12	0.5	-0.5	SRCplausibility	Adverb	1	2773	259	618	233	851	618	0	0
3	12	0.5	-0.5	SRCplausibility	Matrix Verb	1	2773	121	121	513	634	1167	0	1
3	12	0.5	-0.5	SRCplausibility	Matrix Clause	1	2773	251	990	746	1736	2036	0	1
3	12	0.5	-0.5	SRCplausibility	Full RC	1	2773	200	737	300	1037	737	1	0
3	14	-0.5	-0.5	ORCplausibility	RC (N1V1)	1	2560	234	783	723	1506	783	1	0
3	14	-0.5	-0.5	ORCplausibility	Relativizer	1	2560	.	.	.	.	.	.	.
3	14	-0.5	-0.5	ORCplausibility	Head Noun	1	2560	198	198	130	328	198	0	0
3	14	-0.5	-0.5	ORCplausibility	Adverb	1	2560	270	397	329	726	1579	0	1
3	14	-0.5	-0.5	ORCplausibility	Matrix Verb	1	2560	.	.	.	.	.	.	.
3	14	-0.5	-0.5	ORCplausibility	Matrix Clause	1	2560	198	595	459	1054	1777	0	1
3	14	-0.5	-0.5	ORCplausibility	Full RC	1	2560	234	783	723	1506	783	1	0
3	15	-0.5	-0.5	ORCplausibility	RC (N1V1)	1	1537	91	683	154	837	683	1	0
3	15	-0.5	-0.5	ORCplausibility	Relativizer	1	1537	156	156	.	156	156	0	0
3	15	-0.5	-0.5	ORCplausibility	Head Noun	1	1537	242	242	.	242	242	0	0
3	15	-0.5	-0.5	ORCplausibility	Adverb	1	1537	302	302	.	302	456	0	1
3	15	-0.5	-0.5	ORCplausibility	Matrix Verb	1	1537	.	.	.	.	.	.	.
3	15	-0.5	-0.5	ORCplausibility	Matrix Clause	1	1537	242	544	.	544	698	0	1
3	15	-0.5	-0.5	ORCplausibility	Full RC	1	1537	91	839	154	993	839	1	0
3	16	0.5	-0.5	SRCplausibility	RC (N1V1)	1	2195	127	792	513	1305	792	1	0
3	16	0.5	-0.5	SRCplausibility	Relativizer	1	2195	.	.	.	.	.	.	.
3	16	0.5	-0.5	SRCplausibility	Head Noun	1	2195	189	189	173	362	622	0	1
3	16	0.5	-0.5	SRCplausibility	Adverb	1	2195	.	.	.	.	.	.	.
3	16	0.5	-0.5	SRCplausibility	Matrix Verb	1	2195	312	528	.	528	781	0	1
3	16	0.5	-0.5	SRCplausibility	Matrix Clause	1	2195	189	189	701	890	1403	0	1
3	16	0.5	-0.5	SRCplausibility	Full RC	1	2195	127	792	513	1305	792	1	0
3	17	0.5	-0.5	SRCplausibility	RC (N1V1)	1	1934	196	399	134	533	399	1	0
3	17	0.5	-0.5	SRCplausibility	Relativizer	1	1934	380	380	333	713	514	1	1
3	17	0.5	-0.5	SRCplausibility	Head Noun	1	1934	273	273	.	273	273	0	0
3	17	0.5	-0.5	SRCplausibility	Adverb	1	1934	199	415	.	415	748	0	1
3	17	0.5	-0.5	SRCplausibility	Matrix Verb	1	1934	.	.	.	.	.	.	.
3	17	0.5	-0.5	SRCplausibility	Matrix Clause	1	1934	273	688	.	688	1021	0	1
3	17	0.5	-0.5	SRCplausibility	Full RC	1	1934	196	913	333	1246	913	1	0
3	18	-0.5	-0.5	ORCplausibility	RC (N1V1)	1	2847	160	1084	226	1310	1084	1	0
3	18	-0.5	-0.5	ORCplausibility	Relativizer	1	2847	303	303	218	521	303	1	0
3	18	-0.5	-0.5	ORCplausibility	Head Noun	1	2847	339	339	220	559	339	0	0
3	18	-0.5	-0.5	ORCplausibility	Adverb	1	2847	163	163	.	163	827	0	1
3	18	-0.5	-0.5	ORCplausibility	Matrix Verb	1	2847	294	294	.	294	294	0	0
3	18	-0.5	-0.5	ORCplausibility	Matrix Clause	1	2847	339	502	514	1016	1460	0	1
3	18	-0.5	-0.5	ORCplausibility	Full RC	1	2847	160	1387	444	1831	1387	1	0
3	19	-0.5	-0.5	ORCplausibility	RC (N1V1)	1	2504	233	841	576	1417	841	1	0
3	19	-0.5	-0.5	ORCplausibility	Relativizer	1	2504	.	.	.	.	.	.	.
3	19	-0.5	-0.5	ORCplausibility	Head Noun	1	2504	285	285	137	422	285	0	0
3	19	-0.5	-0.5	ORCplausibility	Adverb	1	2504	201	201	.	201	201	0	0
3	19	-0.5	-0.5	ORCplausibility	Matrix Verb	1	2504	192	192	272	464	1177	0	1
3	19	-0.5	-0.5	ORCplausibility	Matrix Clause	1	2504	285	678	409	1087	1663	0	1
3	19	-0.5	-0.5	ORCplausibility	Full RC	1	2504	233	841	576	1417	841	1	0
3	20	0.5	-0.5	SRCplausibility	RC (N1V1)	1	1463	132	708	.	708	708	0	0
3	20	0.5	-0.5	SRCplausibility	Relativizer	1	1463	.	.	.	.	.	.	.
3	20	0.5	-0.5	SRCplausibility	Head Noun	1	1463	268	268	.	268	268	0	0
3	20	0.5	-0.5	SRCplausibility	Adverb	1	1463	.	.	.	.	.	.	.
3	20	0.5	-0.5	SRCplausibility	Matrix Verb	1	1463	290	487	.	487	487	0	0
3	20	0.5	-0.5	SRCplausibility	Matrix Clause	1	1463	268	755	.	755	755	0	0
3	20	0.5	-0.5	SRCplausibility	Full RC	1	1463	132	708	.	708	708	0	0
3	21	0.5	-0.5	SRCplausibility	RC (N1V1)	1	1646	223	824	.	824	824	0	0
3	21	0.5	-0.5	SRCplausibility	Relativizer	1	1646	290	290	.	290	290	1	0
3	21	0.5	-0.5	SRCplausibility	Head Noun	1	1646	240	240	.	240	240	0	0
3	21	0.5	-0.5	SRCplausibility	Adverb	1	1646	292	292	.	292	582	0	1
3	21	0.5	-0.5	SRCplausibility	Matrix Verb	1	1646	.	.	.	.	.	.	.
3	21	0.5	-0.5	SRCplausibility	Matrix Clause	1	1646	240	532	.	532	822	0	1
3	21	0.5	-0.5	SRCplausibility	Full RC	1	1646	223	824	290	1114	824	1	0
3	22	-0.5	-0.5	ORCplausibility	RC (N1V1)	1	2667	132	607	383	990	607	1	0
3	22	-0.5	-0.5	ORCplausibility	Relativizer	1	2667	204	204	147	351	204	1	0
3	22	-0.5	-0.5	ORCplausibility	Head Noun	1	2667	366	366	246	612	366	0	0
3	22	-0.5	-0.5	ORCplausibility	Adverb	1	2667	154	154	193	347	358	0	1
3	22	-0.5	-0.5	ORCplausibility	Matrix Verb	1	2667	244	367	.	367	1336	0	1
3	22	-0.5	-0.5	ORCplausibility	Matrix Clause	1	2667	366	520	806	1326	2060	0	1
3	22	-0.5	-0.5	ORCplausibility	Full RC	1	2667	132	607	734	1341	607	1	0
3	23	-0.5	-0.5	ORCplausibility	RC (N1V1)	1	2793	487	613	1177	1790	613	1	0
3	23	-0.5	-0.5	ORCplausibility	Relativizer	1	2793	175	175	.	175	1031	0	1
3	23	-0.5	-0.5	ORCplausibility	Head Noun	1	2793	222	222	.	222	222	0	0
3	23	-0.5	-0.5	ORCplausibility	Adverb	1	2793	315	475	.	475	475	0	0
3	23	-0.5	-0.5	ORCplausibility	Matrix Verb	1	2793	131	131	.	131	452	0	1
3	23	-0.5	-0.5	ORCplausibility	Matrix Clause	1	2793	222	828	.	828	1149	0	1
3	23	-0.5	-0.5	ORCplausibility	Full RC	1	2793	487	1644	321	1965	1644	1	0
3	24	0.5	-0.5	SRCplausibility	RC (N1V1)	1	2296	104	686	833	1519	686	1	0
3	24	0.5	-0.5	SRCplausibility	Relativizer	1	2296	193	193	134	327	741	0	1
3	24	0.5	-0.5	SRCplausibility	Head Noun	1	2296	290	290	.	290	290	0	0
3	24	0.5	-0.5	SRCplausibility	Adverb	1	2296	160	160	.	160	579	0	1
3	24	0.5	-0.5	SRCplausibility	Matrix Verb	1	2296	.	.	.	.	.	.	.
3	24	0.5	-0.5	SRCplausibility	Matrix Clause	1	2296	290	450	.	450	869	0	1
3	24	0.5	-0.5	SRCplausibility	Full RC	1	2296	104	1427	419	1846	1427	1	0
3	25	0.5	-0.5	SRCplausibility	RC (N1V1)	1	2311	112	421	557	978	421	1	0
3	25	0.5	-0.5	SRCplausibility	Relativizer	1	2311	279	279	.	279	279	0	0
3	25	0.5	-0.5	SRCplausibility	Head Noun	1	2311	260	260	211	471	260	0	0
3	25	0.5	-0.5	SRCplausibility	Adverb	1	2311	145	145	259	404	145	0	0
3	25	0.5	-0.5	SRCplausibility	Matrix Verb	1	2311	179	179	.	179	1206	0	1
3	25	0.5	-0.5	SRCplausibility	Matrix Clause	1	2311	260	584	470	1054	1611	0	1
3	25	0.5	-0.5	SRCplausibility	Full RC	1	2311	112	700	557	1257	700	1	0
3	26	-0.5	-0.5	ORCplausibility	RC (N1V1)	1	1608	180	565	486	1051	565	1	0
3	26	-0.5	-0.5	ORCplausibility	Relativizer	1	1608	.	.	.	.	.	.	.
3	26	-0.5	-0.5	ORCplausibility	Head Noun	1	1608	236	236	.	236	236	0	0
3	26	-0.5	-0.5	ORCplausibility	Adverb	1	1608	231	321	.	321	807	0	1
3	26	-0.5	-0.5	ORCplausibility	Matrix Verb	1	1608	.	.	.	.	.	.	.
3	26	-0.5	-0.5	ORCplausibility	Matrix Clause	1	1608	236	557	.	557	1043	0	1
3	26	-0.5	-0.5	ORCplausibility	Full RC	1	1608	180	565	486	1051	565	1	0
3	27	-0.5	-0.5	ORCplausibility	RC (N1V1)	1	1824	338	904	.	904	904	0	0
3	27	-0.5	-0.5	ORCplausibility	Relativizer	1	1824	242	242	.	242	242	1	0
3	27	-0.5	-0.5	ORCplausibility	Head Noun	1	1824	187	187	.	187	187	0	0
3	27	-0.5	-0.5	ORCplausibility	Adverb	1	1824	312	312	.	312	312	0	0
3	27	-0.5	-0.5	ORCplausibility	Matrix Verb	1	1824	179	179	.	179	421	0	1
3	27	-0.5	-0.5	ORCplausibility	Matrix Clause	1	1824	187	678	.	678	920	0	1
3	27	-0.5	-0.5	ORCplausibility	Full RC	1	1824	338	904	242	1146	904	1	0
3	28	0.5	-0.5	SRCplausibility	RC (N1V1)	1	4594	254	444	1218	1662	444	1	0
3	28	0.5	-0.5	SRCplausibility	Relativizer	1	4594	257	257	817	1074	257	1	0
3	28	0.5	-0.5	SRCplausibility	Head Noun	1	4594	718	718	.	718	718	0	0
3	28	0.5	-0.5	SRCplausibility	Adverb	1	4594	105	226	720	946	1074	0	1
3	28	0.5	-0.5	SRCplausibility	Matrix Verb	1	4594	194	194	.	194	2101	0	1
3	28	0.5	-0.5	SRCplausibility	Matrix Clause	1	4594	718	944	914	1858	3893	0	1
3	28	0.5	-0.5	SRCplausibility	Full RC	1	4594	254	701	2035	2736	701	1	0
3	29	0.5	-0.5	SRCplausibility	RC (N1V1)	1	1916	255	583	358	941	583	1	0
3	29	0.5	-0.5	SRCplausibility	Relativizer	1	1916	225	225	.	225	225	0	0
3	29	0.5	-0.5	SRCplausibility	Head Noun	1	1916	234	234	.	234	234	0	0
3	29	0.5	-0.5	SRCplausibility	Adverb	1	1916	223	223	.	223	223	0	0
3	29	0.5	-0.5	SRCplausibility	Matrix Verb	1	1916	165	293	.	293	651	0	1
3	29	0.5	-0.5	SRCplausibility	Matrix Clause	1	1916	234	750	.	750	1108	0	1
3	29	0.5	-0.5	SRCplausibility	Full RC	1	1916	255	808	358	1166	808	1	0
3	30	-0.5	-0.5	ORCplausibility	RC (N1V1)	1	2225	197	734	392	1126	734	1	0
3	30	-0.5	-0.5	ORCplausibility	Relativizer	1	2225	207	207	.	207	207	0	0
3	30	-0.5	-0.5	ORCplausibility	Head Noun	1	2225	282	282	214	496	282	0	0
3	30	-0.5	-0.5	ORCplausibility	Adverb	1	2225	203	203	.	203	203	0	0
3	30	-0.5	-0.5	ORCplausibility	Matrix Verb	1	2225	193	193	.	193	799	0	1
3	30	-0.5	-0.5	ORCplausibility	Matrix Clause	1	2225	282	678	214	892	1284	0	1
3	30	-0.5	-0.5	ORCplausibility	Full RC	1	2225	197	941	392	1333	941	1	0
3	31	-0.5	-0.5	ORCplausibility	RC (N1V1)	1	2039	191	626	361	987	626	1	0
3	31	-0.5	-0.5	ORCplausibility	Relativizer	1	2039	.	.	.	.	.	.	.
3	31	-0.5	-0.5	ORCplausibility	Head Noun	1	2039	233	233	258	491	233	0	0
3	31	-0.5	-0.5	ORCplausibility	Adverb	1	2039	101	101	264	365	984	0	1
3	31	-0.5	-0.5	ORCplausibility	Matrix Verb	1	2039	196	196	.	196	196	0	0
3	31	-0.5	-0.5	ORCplausibility	Matrix Clause	1	2039	233	334	718	1052	1413	0	1
3	31	-0.5	-0.5	ORCplausibility	Full RC	1	2039	191	626	361	987	626	1	0
3	32	0.5	-0.5	SRCplausibility	RC (N1V1)	1	3227	264	662	771	1433	662	1	0
3	32	0.5	-0.5	SRCplausibility	Relativizer	1	3227	233	233	.	233	616	1	0
3	32	0.5	-0.5	SRCplausibility	Head Noun	1	3227	117	117	730	847	117	1	0
3	32	0.5	-0.5	SRCplausibility	Adverb	1	3227	144	144	365	509	1183	1	1
3	32	0.5	-0.5	SRCplausibility	Matrix Verb	1	3227	205	205	.	205	1265	0	1
3	32	0.5	-0.5	SRCplausibility	Matrix Clause	1	3227	117	403	1158	1561	2565	0	1
3	32	0.5	-0.5	SRCplausibility	Full RC	1	3227	264	662	1004	1666	662	1	0
4	1	0.5	-0.5	SRCplausibility	RC (N1V1)	1	2728	382	1570	.	1570	1570	0	0
4	1	0.5	-0.5	SRCplausibility	Relativizer	1	2728	182	182	.	182	182	0	0
4	1	0.5	-0.5	SRCplausibility	Head Noun	1	2728	201	201	.	201	201	0	0
4	1	0.5	-0.5	SRCplausibility	Adverb	1	2728	315	315	.	315	315	0	0
4	1	0.5	-0.5	SRCplausibility	Matrix Verb	1	2728	460	460	.	460	460	0	0
4	1	0.5	-0.5	SRCplausibility	Matrix Clause	1	2728	201	976	.	976	976	0	0
4	1	0.5	-0.5	SRCplausibility	Full RC	1	2728	382	1752	.	1752	1752	0	0
4	2	0.5	-0.5	SRCplausibility	RC (N1V1)	1	1337	126	651	.	651	651	0	0
4	2	0.5	-0.5	SRCplausibility	Relativizer	1	1337	254	254	.	254	254	0	0
4	2	0.5	-0.5	SRCplausibility	Head Noun	1	1337	214	214	.	214	214	0	0
4	2	0.5	-0.5	SRCplausibility	Adverb	1	1337	218	218	.	218	218	0	0
4	2	0.5	-0.5	SRCplausibility	Matrix Verb	1	1337	.	.	.	.	.	.	.
4	2	0.5	-0.5	SRCplausibility	Matrix Clause	1	1337	214	432	.	432	432	0	0
4	2	0.5	-0.5	SRCplausibility	Full RC	1	1337	126	905	.	905	905	0	0
4	3	-0.5	-0.5	ORCplausibility	RC (N1V1)	1	2171	288	653	.	653	653	0	0
4	3	-0.5	-0.5	ORCplausibility	Relativizer	1	2171	.	.	.	.	.	.	.
4	3	-0.5	-0.5	ORCplausibility	Head Noun	1	2171	205	393	245	638	393	1	0
4	3	-0.5	-0.5	ORCplausibility	Adverb	1	2171	272	406	282	688	933	0	1
4	3	-0.5	-0.5	ORCplausibility	Matrix Verb	1	2171	192	192	.	192	192	0	0
4	3	-0.5	-0.5	ORCplausibility	Matrix Clause	1	2171	205	1518	.	1518	1518	0	0
4	3	-0.5	-0.5	ORCplausibility	Full RC	1	2171	288	653	.	653	653	0	0
4	4	-0.5	-0.5	ORCplausibility	RC (N1V1)	1	2368	347	577	717	1294	577	1	0
4	4	-0.5	-0.5	ORCplausibility	Relativizer	1	2368	191	191	.	191	191	0	0
4	4	-0.5	-0.5	ORCplausibility	Head Noun	1	2368	236	236	.	236	236	0	0
4	4	-0.5	-0.5	ORCplausibility	Adverb	1	2368	249	333	.	333	333	0	0
4	4	-0.5	-0.5	ORCplausibility	Matrix Verb	1	2368	314	314	.	314	1031	0	1
4	4	-0.5	-0.5	ORCplausibility	Matrix Clause	1	2368	236	883	.	883	1600	0	1
4	4	-0.5	-0.5	ORCplausibility	Full RC	1	2368	347	768	717	1485	768	1	0
4	5	0.5	-0.5	SRCplausibility	RC (N1V1)	1	1675	280	680	.	680	680	0	0
4	5	0.5	-0.5	SRCplausibility	Relativizer	1	1675	220	220	.	220	220	0	0
4	5	0.5	-0.5	SRCplausibility	Head Noun	1	1675	501	501	.	501	501	0	0
4	5	0.5	-0.5	SRCplausibility	Adverb	1	1675	274	274	.	274	274	0	0
4	5	0.5	-0.5	SRCplausibility	Matrix Verb	1	1675	.	.	.	.	.	.	.
4	5	0.5	-0.5	SRCplausibility	Matrix Clause	1	1675	501	775	.	775	775	0	0
4	5	0.5	-0.5	SRCplausibility	Full RC	1	1675	280	900	.	900	900	0	0
4	6	0.5	-0.5	SRCplausibility	RC (N1V1)	1	1511	270	529	.	529	529	0	0
4	6	0.5	-0.5	SRCplausibility	Relativizer	1	1511	301	301	.	301	301	0	0
4	6	0.5	-0.5	SRCplausibility	Head Noun	1	1511	220	220	.	220	220	0	0
4	6	0.5	-0.5	SRCplausibility	Adverb	1	1511	137	461	.	461	461	0	0
4	6	0.5	-0.5	SRCplausibility	Matrix Verb	1	1511	.	.	.	.	.	.	.
4	6	0.5	-0.5	SRCplausibility	Matrix Clause	1	1511	220	681	.	681	681	0	0
4	6	0.5	-0.5	SRCplausibility	Full RC	1	1511	270	830	.	830	830	0	0
4	7	-0.5	-0.5	ORCplausibility	RC (N1V1)	1	5278	174	692	474	1166	692	1	0
4	7	-0.5	-0.5	ORCplausibility	Relativizer	1	5278	163	163	332	495	163	1	0
4	7	-0.5	-0.5	ORCplausibility	Head Noun	1	5278	209	209	464	673	209	1	0
4	7	-0.5	-0.5	ORCplausibility	Adverb	1	5278	314	314	1433	1747	314	1	0
4	7	-0.5	-0.5	ORCplausibility	Matrix Verb	1	5278	268	268	929	1197	3900	0	1
4	7	-0.5	-0.5	ORCplausibility	Matrix Clause	1	5278	209	3237	380	3617	4423	0	1
4	7	-0.5	-0.5	ORCplausibility	Full RC	1	5278	174	855	806	1661	855	1	0
4	8	-0.5	-0.5	ORCplausibility	RC (N1V1)	1	2573	92	882	.	882	882	0	0
4	8	-0.5	-0.5	ORCplausibility	Relativizer	1	2573	141	141	.	141	141	0	0
4	8	-0.5	-0.5	ORCplausibility	Head Noun	1	2573	245	245	.	245	245	0	0
4	8	-0.5	-0.5	ORCplausibility	Adverb	1	2573	321	446	.	446	446	0	0
4	8	-0.5	-0.5	ORCplausibility	Matrix Verb	1	2573	295	859	.	859	859	0	0
4	8	-0.5	-0.5	ORCplausibility	Matrix Clause	1	2573	245	1550	.	1550	1550	0	0
4	8	-0.5	-0.5	ORCplausibility	Full RC	1	2573	92	1023	.	1023	1023	0	0
4	9	0.5	-0.5	SRCplausibility	RC (N1V1)	1	2820	170	661	913	1574	661	1	0
4	9	0.5	-0.5	SRCplausibility	Relativizer	1	2820	155	155	.	155	507	0	1
4	9	0.5	-0.5	SRCplausibility	Head Noun	1	2820	395	395	.	395	395	0	0
4	9	0.5	-0.5	SRCplausibility	Adverb	1	2820	176	480	.	480	480	0	0
4	9	0.5	-0.5	SRCplausibility	Matrix Verb	1	2820	216	216	.	216	777	0	1
4	9	0.5	-0.5	SRCplausibility	Matrix Clause	1	2820	395	1091	.	1091	1652	0	1
4	9	0.5	-0.5	SRCplausibility	Full RC	1	2820	170	1168	561	1729	1168	1	0
4	10	0.5	-0.5	SRCplausibility	RC (N1V1)	1	2818	162	719	569	1288	719	1	0
4	10	0.5	-0.5	SRCplausibility	Relativizer	1	2818	.	.	.	.	.	.	.
4	10	0.5	-0.5	SRCplausibility	Head Noun	1	2818	304	482	.	482	482	0	0
4	10	0.5	-0.5	SRCplausibility	Adverb	1	2818	218	831	.	831	831	0	0
4	10	0.5	-0.5	SRCplausibility	Matrix Verb	1	2818	217	217	.	217	786	0	1
4	10	0.5	-0.5	SRCplausibility	Matrix Clause	1	2818	304	1530	.	1530	2099	0	1
4	10	0.5	-0.5	SRCplausibility	Full RC	1	2818	162	719	569	1288	719	1	0
4	11	-0.5	-0.5	ORCplausibility	RC (N1V1)	1	1543	178	643	.	643	643	0	0
4	11	-0.5	-0.5	ORCplausibility	Relativizer	1	1543	172	172	.	172	172	0	0
4	11	-0.5	-0.5	ORCplausibility	Head Noun	1	1543	360	360	.	360	360	0	0
4	11	-0.5	-0.5	ORCplausibility	Adverb	1	1543	223	223	.	223	223	0	0
4	11	-0.5	-0.5	ORCplausibility	Matrix Verb	1	1543	145	145	.	145	145	0	0
4	11	-0.5	-0.5	ORCplausibility	Matrix Clause	1	1543	360	728	.	728	728	0	0
4	11	-0.5	-0.5	ORCplausibility	Full RC	1	1543	178	815	.	815	815	0	0
4	12	-0.5	-0.5	ORCplausibility	RC (N1V1)	1	3117	238	680	960	1640	680	1	0
4	12	-0.5	-0.5	ORCplausibility	Relativizer	1	3117	333	333	.	333	333	0	0
4	12	-0.5	-0.5	ORCplausibility	Head Noun	1	3117	154	154	.	154	154	0	0
4	12	-0.5	-0.5	ORCplausibility	Adverb	1	3117	248	538	171	709	538	1	0
4	12	-0.5	-0.5	ORCplausibility	Matrix Verb	1	3117	281	281	.	281	1412	0	1
4	12	-0.5	-0.5	ORCplausibility	Matrix Clause	1	3117	154	1144	.	1144	2104	0	1
4	12	-0.5	-0.5	ORCplausibility	Full RC	1	3117	238	1013	960	1973	1013	1	0
4	13	0.5	-0.5	SRCplausibility	RC (N1V1)	1	4436	160	539	2439	2978	539	1	0
4	13	0.5	-0.5	SRCplausibility	Relativizer	1	4436	172	172	.	172	172	0	0
4	13	0.5	-0.5	SRCplausibility	Head Noun	1	4436	189	189	.	189	189	0	0
4	13	0.5	-0.5	SRCplausibility	Adverb	1	4436	221	437	.	437	437	0	0
4	13	0.5	-0.5	SRCplausibility	Matrix Verb	1	4436	360	660	.	660	3099	0	1
4	13	0.5	-0.5	SRCplausibility	Matrix Clause	1	4436	189	1286	.	1286	3725	0	1
4	13	0.5	-0.5	SRCplausibility	Full RC	1	4436	160	711	2439	3150	711	1	0
4	14	0.5	-0.5	SRCplausibility	RC (N1V1)	1	1498	196	660	.	660	660	0	0
4	14	0.5	-0.5	SRCplausibility	Relativizer	1	1498	.	.	.	.	.	.	.
4	14	0.5	-0.5	SRCplausibility	Head Noun	1	1498	168	168	.	168	168	0	0
4	14	0.5	-0.5	SRCplausibility	Adverb	1	1498	398	670	.	670	670	0	0
4	14	0.5	-0.5	SRCplausibility	Matrix Verb	1	1498	.	.	.	.	.	.	.
4	14	0.5	-0.5	SRCplausibility	Matrix Clause	1	1498	168	838	.	838	838	0	0
4	14	0.5	-0.5	SRCplausibility	Full RC	1	1498	196	660	.	660	660	0	0
4	15	-0.5	-0.5	ORCplausibility	RC (N1V1)	1	2964	196	1177	579	1756	1177	1	0
4	15	-0.5	-0.5	ORCplausibility	Relativizer	1	2964	207	207	.	207	207	0	0
4	15	-0.5	-0.5	ORCplausibility	Head Noun	1	2964	140	140	.	140	140	0	0
4	15	-0.5	-0.5	ORCplausibility	Adverb	1	2964	273	861	.	861	1440	0	1
4	15	-0.5	-0.5	ORCplausibility	Matrix Verb	1	2964	.	.	.	.	.	.	.
4	15	-0.5	-0.5	ORCplausibility	Matrix Clause	1	2964	140	1001	.	1001	1580	0	1
4	15	-0.5	-0.5	ORCplausibility	Full RC	1	2964	196	1384	579	1963	1384	1	0
4	16	-0.5	-0.5	ORCplausibility	RC (N1V1)	1	1531	266	531	.	531	531	0	0
4	16	-0.5	-0.5	ORCplausibility	Relativizer	1	1531	204	204	.	204	204	0	0
4	16	-0.5	-0.5	ORCplausibility	Head Noun	1	1531	152	152	.	152	152	0	0
4	16	-0.5	-0.5	ORCplausibility	Adverb	1	1531	445	445	.	445	445	0	0
4	16	-0.5	-0.5	ORCplausibility	Matrix Verb	1	1531	199	199	.	199	199	0	0
4	16	-0.5	-0.5	ORCplausibility	Matrix Clause	1	1531	152	796	.	796	796	0	0
4	16	-0.5	-0.5	ORCplausibility	Full RC	1	1531	266	735	.	735	735	0	0
4	17	0.5	-0.5	SRCplausibility	RC (N1V1)	1	3202	379	705	.	705	705	0	0
4	17	0.5	-0.5	SRCplausibility	Relativizer	1	3202	283	283	.	283	283	1	0
4	17	0.5	-0.5	SRCplausibility	Head Noun	1	3202	386	386	457	843	1126	0	1
4	17	0.5	-0.5	SRCplausibility	Adverb	1	3202	284	284	465	749	284	1	0
4	17	0.5	-0.5	SRCplausibility	Matrix Verb	1	3202	622	622	.	622	1087	0	1
4	17	0.5	-0.5	SRCplausibility	Matrix Clause	1	3202	386	386	1828	2214	2497	0	1
4	17	0.5	-0.5	SRCplausibility	Full RC	1	3202	379	705	283	988	705	1	0
4	18	0.5	-0.5	SRCplausibility	RC (N1V1)	1	3273	168	1043	160	1203	1043	1	0
4	18	0.5	-0.5	SRCplausibility	Relativizer	1	3273	357	357	.	357	357	1	0
4	18	0.5	-0.5	SRCplausibility	Head Noun	1	3273	247	247	213	460	817	0	1
4	18	0.5	-0.5	SRCplausibility	Adverb	1	3273	216	403	226	629	403	0	0
4	18	0.5	-0.5	SRCplausibility	Matrix Verb	1	3273	232	232	392	624	1010	0	1
4	18	0.5	-0.5	SRCplausibility	Matrix Clause	1	3273	247	247	1466	1713	2230	0	1
4	18	0.5	-0.5	SRCplausibility	Full RC	1	3273	168	1043	517	1560	1043	1	0
4	19	-0.5	-0.5	ORCplausibility	RC (N1V1)	1	1918	169	674	.	674	674	0	0
4	19	-0.5	-0.5	ORCplausibility	Relativizer	1	1918	.	.	.	.	.	.	.
4	19	-0.5	-0.5	ORCplausibility	Head Noun	1	1918	236	391	.	391	391	0	0
4	19	-0.5	-0.5	ORCplausibility	Adverb	1	1918	198	198	.	198	198	0	0
4	19	-0.5	-0.5	ORCplausibility	Matrix Verb	1	1918	394	655	.	655	655	0	0
4	19	-0.5	-0.5	ORCplausibility	Matrix Clause	1	1918	236	1244	.	1244	1244	0	0
4	19	-0.5	-0.5	ORCplausibility	Full RC	1	1918	169	674	.	674	674	0	0
4	20	-0.5	-0.5	ORCplausibility	RC (N1V1)	1	3242	277	955	.	955	955	0	0
4	20	-0.5	-0.5	ORCplausibility	Relativizer	1	3242	225	225	.	225	225	0	0
4	20	-0.5	-0.5	ORCplausibility	Head Noun	1	3242	215	215	362	577	215	1	0
4	20	-0.5	-0.5	ORCplausibility	Adverb	1	3242	300	300	335	635	997	0	1
4	20	-0.5	-0.5	ORCplausibility	Matrix Verb	1	3242	208	850	.	850	850	0	0
4	20	-0.5	-0.5	ORCplausibility	Matrix Clause	1	3242	215	2062	.	2062	2062	0	0
4	20	-0.5	-0.5	ORCplausibility	Full RC	1	3242	277	1180	.	1180	1180	0	0
4	21	0.5	-0.5	SRCplausibility	RC (N1V1)	1	3491	333	1154	479	1633	1154	1	0
4	21	0.5	-0.5	SRCplausibility	Relativizer	1	3491	171	171	.	171	171	0	0
4	21	0.5	-0.5	SRCplausibility	Head Noun	1	3491	226	226	412	638	226	1	0
4	21	0.5	-0.5	SRCplausibility	Adverb	1	3491	308	308	271	579	738	0	1
4	21	0.5	-0.5	SRCplausibility	Matrix Verb	1	3491	240	470	.	470	1202	0	1
4	21	0.5	-0.5	SRCplausibility	Matrix Clause	1	3491	226	1434	253	1687	2166	0	1
4	21	0.5	-0.5	SRCplausibility	Full RC	1	3491	333	1325	479	1804	1325	1	0
4	22	0.5	-0.5	SRCplausibility	RC (N1V1)	1	3489	108	874	.	874	874	0	0
4	22	0.5	-0.5	SRCplausibility	Relativizer	1	3489	.	.	.	.	.	.	.
4	22	0.5	-0.5	SRCplausibility	Head Noun	1	3489	251	746	.	746	746	0	0
4	22	0.5	-0.5	SRCplausibility	Adverb	1	3489	262	262	827	1089	262	1	0
4	22	0.5	-0.5	SRCplausibility	Matrix Verb	1	3489	230	780	.	780	1607	0	1
4	22	0.5	-0.5	SRCplausibility	Matrix Clause	1	3489	251	2615	.	2615	2615	0	0
4	22	0.5	-0.5	SRCplausibility	Full RC	1	3489	108	874	.	874	874	0	0
4	23	-0.5	-0.5	ORCplausibility	RC (N1V1)	1	1468	171	834	.	834	834	0	0
4	23	-0.5	-0.5	ORCplausibility	Relativizer	1	1468	188	188	.	188	188	0	0
4	23	-0.5	-0.5	ORCplausibility	Head Noun	1	1468	194	194	.	194	194	0	0
4	23	-0.5	-0.5	ORCplausibility	Adverb	1	1468	252	252	.	252	252	0	0
4	23	-0.5	-0.5	ORCplausibility	Matrix Verb	1	1468	.	.	.	.	.	.	.
4	23	-0.5	-0.5	ORCplausibility	Matrix Clause	1	1468	194	446	.	446	446	0	0
4	23	-0.5	-0.5	ORCplausibility	Full RC	1	1468	171	1022	.	1022	1022	0	0
4	24	-0.5	-0.5	ORCplausibility	RC (N1V1)	1	2843	158	790	362	1152	790	1	0
4	24	-0.5	-0.5	ORCplausibility	Relativizer	1	2843	159	159	.	159	159	0	0
4	24	-0.5	-0.5	ORCplausibility	Head Noun	1	2843	213	366	540	906	366	1	0
4	24	-0.5	-0.5	ORCplausibility	Adverb	1	2843	181	181	445	626	1528	0	1
4	24	-0.5	-0.5	ORCplausibility	Matrix Verb	1	2843	.	.	.	.	.	.	.
4	24	-0.5	-0.5	ORCplausibility	Matrix Clause	1	2843	213	547	985	1532	1894	0	1
4	24	-0.5	-0.5	ORCplausibility	Full RC	1	2843	158	949	362	1311	949	1	0
4	25	0.5	-0.5	SRCplausibility	RC (N1V1)	1	2138	359	568	181	749	568	1	0
4	25	0.5	-0.5	SRCplausibility	Relativizer	1	2138	.	.	.	.	.	.	.
4	25	0.5	-0.5	SRCplausibility	Head Noun	1	2138	205	463	.	463	463	0	0
4	25	0.5	-0.5	SRCplausibility	Adverb	1	2138	179	179	.	179	179	0	0
4	25	0.5	-0.5	SRCplausibility	Matrix Verb	1	2138	460	747	.	747	928	0	1
4	25	0.5	-0.5	SRCplausibility	Matrix Clause	1	2138	205	1389	.	1389	1570	0	1
4	25	0.5	-0.5	SRCplausibility	Full RC	1	2138	359	568	181	749	568	1	0
4	26	0.5	-0.5	SRCplausibility	RC (N1V1)	1	2801	319	942	.	942	942	0	0
4	26	0.5	-0.5	SRCplausibility	Relativizer	1	2801	157	157	.	157	157	1	0
4	26	0.5	-0.5	SRCplausibility	Head Noun	1	2801	198	198	204	402	198	0	0
4	26	0.5	-0.5	SRCplausibility	Adverb	1	2801	231	231	1069	1300	1661	0	1
4	26	0.5	-0.5	SRCplausibility	Matrix Verb	1	2801	.	.	.	.	.	.	.
4	26	0.5	-0.5	SRCplausibility	Matrix Clause	1	2801	198	429	1273	1702	1859	0	1
4	26	0.5	-0.5	SRCplausibility	Full RC	1	2801	319	942	157	1099	942	1	0
4	27	-0.5	-0.5	ORCplausibility	RC (N1V1)	1	1176	330	645	.	645	645	0	0
4	27	-0.5	-0.5	ORCplausibility	Relativizer	1	1176	.	.	.	.	.	.	.
4	27	-0.5	-0.5	ORCplausibility	Head Noun	1	1176	260	260	.	260	260	0	0
4	27	-0.5	-0.5	ORCplausibility	Adverb	1	1176	271	271	.	271	271	0	0
4	27	-0.5	-0.5	ORCplausibility	Matrix Verb	1	1176	.	.	.	.	.	.	.
4	27	-0.5	-0.5	ORCplausibility	Matrix Clause	1	1176	260	531	.	531	531	0	0
4	27	-0.5	-0.5	ORCplausibility	Full RC	1	1176	330	645	.	645	645	0	0
4	28	-0.5	-0.5	ORCplausibility	RC (N1V1)	1	1447	279	561	.	561	561	0	0
4	28	-0.5	-0.5	ORCplausibility	Relativizer	1	1447	201	201	.	201	201	0	0
4	28	-0.5	-0.5	ORCplausibility	Head Noun	1	1447	204	204	.	204	204	0	0
4	28	-0.5	-0.5	ORCplausibility	Adverb	1	1447	208	481	.	481	481	0	0
4	28	-0.5	-0.5	ORCplausibility	Matrix Verb	1	1447	.	.	.	.	.	.	.
4	28	-0.5	-0.5	ORCplausibility	Matrix Clause	1	1447	204	685	.	685	685	0	0
4	28	-0.5	-0.5	ORCplausibility	Full RC	1	1447	279	762	.	762	762	0	0
4	29	0.5	-0.5	SRCplausibility	RC (N1V1)	1	2127	269	950	.	950	950	0	0
4	29	0.5	-0.5	SRCplausibility	Relativizer	1	2127	150	150	.	150	150	0	0
4	29	0.5	-0.5	SRCplausibility	Head Noun	1	2127	150	150	159	309	150	1	0
4	29	0.5	-0.5	SRCplausibility	Adverb	1	2127	301	301	.	301	301	0	0
4	29	0.5	-0.5	SRCplausibility	Matrix Verb	1	2127	417	417	.	417	576	0	1
4	29	0.5	-0.5	SRCplausibility	Matrix Clause	1	2127	150	1027	.	1027	1027	0	0
4	29	0.5	-0.5	SRCplausibility	Full RC	1	2127	269	1100	.	1100	1100	0	0
4	30	0.5	-0.5	SRCplausibility	RC (N1V1)	1	3839	242	814	377	1191	814	1	0
4	30	0.5	-0.5	SRCplausibility	Relativizer	1	3839	215	215	.	215	215	1	0
4	30	0.5	-0.5	SRCplausibility	Head Noun	1	3839	213	544	346	890	544	1	0
4	30	0.5	-0.5	SRCplausibility	Adverb	1	3839	385	385	357	742	1156	1	1
4	30	0.5	-0.5	SRCplausibility	Matrix Verb	1	3839	294	801	.	801	1325	0	1
4	30	0.5	-0.5	SRCplausibility	Matrix Clause	1	3839	213	1129	1304	2433	3025	0	1
4	30	0.5	-0.5	SRCplausibility	Full RC	1	3839	242	814	592	1406	814	1	0
4	31	-0.5	-0.5	ORCplausibility	RC (N1V1)	1	3027	444	1070	407	1477	1070	1	0
4	31	-0.5	-0.5	ORCplausibility	Relativizer	1	3027	.	.	.	.	.	.	.
4	31	-0.5	-0.5	ORCplausibility	Head Noun	1	3027	215	807	.	807	807	0	0
4	31	-0.5	-0.5	ORCplausibility	Adverb	1	3027	219	375	.	375	375	0	0
4	31	-0.5	-0.5	ORCplausibility	Matrix Verb	1	3027	368	368	.	368	775	0	1
4	31	-0.5	-0.5	ORCplausibility	Matrix Clause	1	3027	215	1550	.	1550	1957	0	1
4	31	-0.5	-0.5	ORCplausibility	Full RC	1	3027	444	1070	407	1477	1070	1	0
4	32	-0.5	-0.5	ORCplausibility	RC (N1V1)	1	1705	334	584	.	584	584	0	0
4	32	-0.5	-0.5	ORCplausibility	Relativizer	1	1705	159	159	120	279	159	1	0
4	32	-0.5	-0.5	ORCplausibility	Head Noun	1	1705	181	181	.	181	181	0	0
4	32	-0.5	-0.5	ORCplausibility	Adverb	1	1705	217	217	.	217	217	0	0
4	32	-0.5	-0.5	ORCplausibility	Matrix Verb	1	1705	179	179	265	444	564	0	1
4	32	-0.5	-0.5	ORCplausibility	Matrix Clause	1	1705	181	577	265	842	962	0	1
4	32	-0.5	-0.5	ORCplausibility	Full RC	1	1705	334	743	120	863	743	1	0
5	1	-0.5	-0.5	ORCplausibility	RC (N1V1)	1	3285	179	1224	293	1517	1224	1	0
5	1	-0.5	-0.5	ORCplausibility	Relativizer	1	3285	.	.	.	.	.	.	.
5	1	-0.5	-0.5	ORCplausibility	Head Noun	1	3285	220	610	.	610	610	0	0
5	1	-0.5	-0.5	ORCplausibility	Adverb	1	3285	649	649	.	649	649	0	0
5	1	-0.5	-0.5	ORCplausibility	Matrix Verb	1	3285	320	509	.	509	802	0	1
5	1	-0.5	-0.5	ORCplausibility	Matrix Clause	1	3285	220	1768	.	1768	2061	0	1
5	1	-0.5	-0.5	ORCplausibility	Full RC	1	3285	179	1224	293	1517	1224	1	0
5	2	0.5	-0.5	SRCplausibility	RC (N1V1)	1	2383	271	1328	.	1328	1328	0	0
5	2	0.5	-0.5	SRCplausibility	Relativizer	1	2383	.	.	.	.	.	.	.
5	2	0.5	-0.5	SRCplausibility	Head Noun	1	2383	160	334	.	334	334	0	0
5	2	0.5	-0.5	SRCplausibility	Adverb	1	2383	469	469	.	469	469	0	0
5	2	0.5	-0.5	SRCplausibility	Matrix Verb	1	2383	252	252	.	252	252	0	0
5	2	0.5	-0.5	SRCplausibility	Matrix Clause	1	2383	160	1055	.	1055	1055	0	0
5	2	0.5	-0.5	SRCplausibility	Full RC	1	2383	271	1328	.	1328	1328	0	0
5	3	0.5	-0.5	SRCplausibility	RC (N1V1)	1	2535	534	783	516	1299	783	1	0
5	3	0.5	-0.5	SRCplausibility	Relativizer	1	2535	243	243	.	243	583	1	1
5	3	0.5	-0.5	SRCplausibility	Head Noun	1	2535	142	142	175	317	493	0	1
5	3	0.5	-0.5	SRCplausibility	Adverb	1	2535	201	201	.	201	201	0	0
5	3	0.5	-0.5	SRCplausibility	Matrix Verb	1	2535	317	475	.	475	1058	0	1
5	3	0.5	-0.5	SRCplausibility	Matrix Clause	1	2535	142	142	851	993	1752	0	1
5	3	0.5	-0.5	SRCplausibility	Full RC	1	2535	534	783	759	1542	783	1	0
5	4	-0.5	-0.5	ORCplausibility	RC (N1V1)	1	2332	255	657	224	881	657	1	0
5	4	-0.5	-0.5	ORCplausibility	Relativizer	1	2332	.	.	.	.	.	.	.
5	4	-0.5	-0.5	ORCplausibility	Head Noun	1	2332	252	252	360	612	252	1	0
5	4	-0.5	-0.5	ORCplausibility	Adverb	1	2332	236	236	167	403	763	0	1
5	4	-0.5	-0.5	ORCplausibility	Matrix Verb	1	2332	180	436	.	436	660	0	1
5	4	-0.5	-0.5	ORCplausibility	Matrix Clause	1	2332	252	1451	.	1451	1675	0	1
5	4	-0.5	-0.5	ORCplausibility	Full RC	1	2332	255	657	224	881	657	1	0
5	5	-0.5	-0.5	ORCplausibility	RC (N1V1)	1	2840	184	502	599	1101	502	1	0
5	5	-0.5	-0.5	ORCplausibility	Relativizer	1	2840	156	156	.	156	156	0	0
5	5	-0.5	-0.5	ORCplausibility	Head Noun	1	2840	214	214	193	407	214	0	0
5	5	-0.5	-0.5	ORCplausibility	Adverb	1	2840	182	182	350	532	182	0	0
5	5	-0.5	-0.5	ORCplausibility	Matrix Verb	1	2840	174	644	.	644	1786	0	1
5	5	-0.5	-0.5	ORCplausibility	Matrix Clause	1	2840	214	1040	543	1583	2182	0	1
5	5	-0.5	-0.5	ORCplausibility	Full RC	1	2840	184	658	599	1257	658	1	0
5	6	0.5	-0.5	SRCplausibility	RC (N1V1)	1	2996	208	965	593	1558	965	1	0
5	6	0.5	-0.5	SRCplausibility	Relativizer	1	2996	.	.	.	.	.	.	.
5	6	0.5	-0.5	SRCplausibility	Head Noun	1	2996	244	244	.	244	244	0	0
5	6	0.5	-0.5	SRCplausibility	Adverb	1	2996	151	702	.	702	702	0	0
5	6	0.5	-0.5	SRCplausibility	Matrix Verb	1	2996	492	492	.	492	1085	0	1
5	6	0.5	-0.5	SRCplausibility	Matrix Clause	1	2996	244	1438	.	1438	2031	0	1
5	6	0.5	-0.5	SRCplausibility	Full RC	1	2996	208	965	593	1558	965	1	0
5	7	0.5	-0.5	SRCplausibility	RC (N1V1)	1	2466	274	892	.	892	892	0	0
5	7	0.5	-0.5	SRCplausibility	Relativizer	1	2466	.	.	.	.	.	.	.
5	7	0.5	-0.5	SRCplausibility	Head Noun	1	2466	236	503	.	503	503	0	0
5	7	0.5	-0.5	SRCplausibility	Adverb	1	2466	475	475	284	759	475	1	0
5	7	0.5	-0.5	SRCplausibility	Matrix Verb	1	2466	130	130	182	312	596	0	1
5	7	0.5	-0.5	SRCplausibility	Matrix Clause	1	2466	236	1574	.	1574	1574	0	0
5	7	0.5	-0.5	SRCplausibility	Full RC	1	2466	274	892	.	892	892	0	0
5	8	-0.5	-0.5	ORCplausibility	RC (N1V1)	1	3591	243	553	322	875	553	1	0
5	8	-0.5	-0.5	ORCplausibility	Relativizer	1	3591	174	174	174	348	174	0	0
5	8	-0.5	-0.5	ORCplausibility	Head Noun	1	3591	273	273	409	682	273	1	0
5	8	-0.5	-0.5	ORCplausibility	Adverb	1	3591	357	357	427	784	357	1	0
5	8	-0.5	-0.5	ORCplausibility	Matrix Verb	1	3591	190	190	712	902	2234	0	1
5	8	-0.5	-0.5	ORCplausibility	Matrix Clause	1	3591	273	2368	.	2368	2864	0	1
5	8	-0.5	-0.5	ORCplausibility	Full RC	1	3591	243	727	496	1223	727	1	0
5	9	-0.5	-0.5	ORCplausibility	RC (N1V1)	1	2972	172	809	482	1291	809	1	0
5	9	-0.5	-0.5	ORCplausibility	Relativizer	1	2972	226	226	.	226	226	0	0
5	9	-0.5	-0.5	ORCplausibility	Head Noun	1	2972	214	214	445	659	214	0	0
5	9	-0.5	-0.5	ORCplausibility	Adverb	1	2972	176	176	.	176	176	0	0
5	9	-0.5	-0.5	ORCplausibility	Matrix Verb	1	2972	258	620	.	620	1547	0	1
5	9	-0.5	-0.5	ORCplausibility	Matrix Clause	1	2972	214	1010	445	1455	1937	0	1
5	9	-0.5	-0.5	ORCplausibility	Full RC	1	2972	172	1035	482	1517	1035	1	0
5	10	0.5	-0.5	SRCplausibility	RC (N1V1)	1	2522	310	1330	.	1330	1330	0	0
5	10	0.5	-0.5	SRCplausibility	Relativizer	1	2522	.	.	.	.	.	.	.
5	10	0.5	-0.5	SRCplausibility	Head Noun	1	2522	237	463	.	463	463	0	0
5	10	0.5	-0.5	SRCplausibility	Adverb	1	2522	264	264	231	495	264	1	0
5	10	0.5	-0.5	SRCplausibility	Matrix Verb	1	2522	234	234	.	234	465	0	1
5	10	0.5	-0.5	SRCplausibility	Matrix Clause	1	2522	237	1192	.	1192	1192	0	0
5	10	0.5	-0.5	SRCplausibility	Full RC	1	2522	310	1330	.	1330	1330	0	0
5	11	0.5	-0.5	SRCplausibility	RC (N1V1)	1	3455	162	469	1381	1850	469	1	0
5	11	0.5	-0.5	SRCplausibility	Relativizer	1	3455	189	189	.	189	189	0	0
5	11	0.5	-0.5	SRCplausibility	Head Noun	1	3455	182	182	301	483	182	0	0
5	11	0.5	-0.5	SRCplausibility	Adverb	1	3455	350	584	224	808	584	0	0
5	11	0.5	-0.5	SRCplausibility	Matrix Verb	1	3455	125	125	.	125	2031	0	1
5	11	0.5	-0.5	SRCplausibility	Matrix Clause	1	3455	182	891	525	1416	2797	0	1
5	11	0.5	-0.5	SRCplausibility	Full RC	1	3455	162	658	1381	2039	658	1	0
5	12	-0.5	-0.5	ORCplausibility	RC (N1V1)	1	3800	253	2099	261	2360	2099	1	0
5	12	-0.5	-0.5	ORCplausibility	Relativizer	1	3800	179	179	.	179	179	0	0
5	12	-0.5	-0.5	ORCplausibility	Head Noun	1	3800	245	454	.	454	454	0	0
5	12	-0.5	-0.5	ORCplausibility	Adverb	1	3800	168	168	127	295	168	1	0
5	12	-0.5	-0.5	ORCplausibility	Matrix Verb	1	3800	246	512	.	512	900	0	1
5	12	-0.5	-0.5	ORCplausibility	Matrix Clause	1	3800	245	1261	.	1261	1522	0	1
5	12	-0.5	-0.5	ORCplausibility	Full RC	1	3800	253	2278	261	2539	2278	1	0
5	13	-0.5	-0.5	ORCplausibility	RC (N1V1)	1	2533	248	975	214	1189	975	1	0
5	13	-0.5	-0.5	ORCplausibility	Relativizer	1	2533	179	179	.	179	179	0	0
5	13	-0.5	-0.5	ORCplausibility	Head Noun	1	2533	223	446	.	446	446	0	0
5	13	-0.5	-0.5	ORCplausibility	Adverb	1	2533	376	376	.	376	376	0	0
5	13	-0.5	-0.5	ORCplausibility	Matrix Verb	1	2533	179	343	.	343	557	0	1
5	13	-0.5	-0.5	ORCplausibility	Matrix Clause	1	2533	223	1165	.	1165	1379	0	1
5	13	-0.5	-0.5	ORCplausibility	Full RC	1	2533	248	1154	214	1368	1154	1	0
5	14	0.5	-0.5	SRCplausibility	RC (N1V1)	1	2930	260	654	716	1370	654	1	0
5	14	0.5	-0.5	SRCplausibility	Relativizer	1	2930	.	.	.	.	.	.	.
5	14	0.5	-0.5	SRCplausibility	Head Noun	1	2930	207	433	.	433	433	0	0
5	14	0.5	-0.5	SRCplausibility	Adverb	1	2930	192	192	246	438	192	0	0
5	14	0.5	-0.5	SRCplausibility	Matrix Verb	1	2930	181	181	508	689	2084	0	1
5	14	0.5	-0.5	SRCplausibility	Matrix Clause	1	2930	192	373	1187	1560	2276	0	1
5	14	0.5	-0.5	SRCplausibility	Full RC	1	2930	260	654	716	1370	654	1	0
5	15	0.5	-0.5	SRCplausibility	RC (N1V1)	1	3401	130	130	1106	1236	130	1	0
5	15	0.5	-0.5	SRCplausibility	Relativizer	1	3401	162	162	174	336	162	0	0
5	15	0.5	-0.5	SRCplausibility	Head Noun	1	3401	225	225	448	673	1411	0	1
5	15	0.5	-0.5	SRCplausibility	Adverb	1	3401	213	213	482	695	1399	0	1
5	15	0.5	-0.5	SRCplausibility	Matrix Verb	1	3401	110	461	.	461	461	0	0
5	15	0.5	-0.5	SRCplausibility	Matrix Clause	1	3401	225	225	1604	1829	3271	0	1
5	15	0.5	-0.5	SRCplausibility	Full RC	1	3401	130	130	1442	1572	130	1	0
5	16	-0.5	-0.5	ORCplausibility	RC (N1V1)	1	2549	301	949	245	1194	949	1	0
5	16	-0.5	-0.5	ORCplausibility	Relativizer	1	2549	198	198	.	198	198	0	0
5	16	-0.5	-0.5	ORCplausibility	Head Noun	1	2549	355	355	.	355	355	0	0
5	16	-0.5	-0.5	ORCplausibility	Adverb	1	2549	169	169	211	380	169	1	0
5	16	-0.5	-0.5	ORCplausibility	Matrix Verb	1	2549	208	208	214	422	878	0	1
5	16	-0.5	-0.5	ORCplausibility	Matrix Clause	1	2549	355	1157	.	1157	1402	0	1
5	16	-0.5	-0.5	ORCplausibility	Full RC	1	2549	301	1147	245	1392	1147	1	0
5	17	-0.5	-0.5	ORCplausibility	RC (N1V1)	1	4569	207	772	1043	1815	772	1	0
5	17	-0.5	-0.5	ORCplausibility	Relativizer	1	4569	.	.	.	.	.	.	.
5	17	-0.5	-0.5	ORCplausibility	Head Noun	1	4569	228	498	637	1135	498	1	0
5	17	-0.5	-0.5	ORCplausibility	Adverb	1	4569	232	394	255	649	394	0	0
5	17	-0.5	-0.5	ORCplausibility	Matrix Verb	1	4569	102	102	868	970	2905	0	1
5	17	-0.5	-0.5	ORCplausibility	Matrix Clause	1	4569	228	994	1760	2754	3797	0	1
5	17	-0.5	-0.5	ORCplausibility	Full RC	1	4569	207	772	1043	1815	772	1	0
5	18	0.5	-0.5	SRCplausibility	RC (N1V1)	1	2911	241	1367	.	1367	1367	0	0
5	18	0.5	-0.5	SRCplausibility	Relativizer	1	2911	145	145	295	440	145	1	0
5	18	0.5	-0.5	SRCplausibility	Head Noun	1	2911	174	174	122	296	174	1	0
5	18	0.5	-0.5	SRCplausibility	Adverb	1	2911	257	496	312	808	1225	0	1
5	18	0.5	-0.5	SRCplausibility	Matrix Verb	1	2911	.	.	.	.	.	.	.
5	18	0.5	-0.5	SRCplausibility	Matrix Clause	1	2911	174	1104	.	1104	1399	0	1
5	18	0.5	-0.5	SRCplausibility	Full RC	1	2911	241	1512	295	1807	1512	1	0
5	19	0.5	-0.5	SRCplausibility	RC (N1V1)	1	2520	397	822	676	1498	822	1	0
5	19	0.5	-0.5	SRCplausibility	Relativizer	1	2520	176	176	.	176	352	0	1
5	19	0.5	-0.5	SRCplausibility	Head Noun	1	2520	226	226	.	226	226	0	0
5	19	0.5	-0.5	SRCplausibility	Adverb	1	2520	161	161	159	320	161	1	0
5	19	0.5	-0.5	SRCplausibility	Matrix Verb	1	2520	300	300	.	300	959	0	1
5	19	0.5	-0.5	SRCplausibility	Matrix Clause	1	2520	226	846	.	846	1346	0	1
5	19	0.5	-0.5	SRCplausibility	Full RC	1	2520	397	1174	500	1674	1174	1	0
5	21	-0.5	-0.5	ORCplausibility	RC (N1V1)	1	2973	289	1398	227	1625	1398	1	0
5	21	-0.5	-0.5	ORCplausibility	Relativizer	1	2973	162	162	.	162	389	1	1
5	21	-0.5	-0.5	ORCplausibility	Head Noun	1	2973	201	429	106	535	429	1	0
5	21	-0.5	-0.5	ORCplausibility	Adverb	1	2973	244	244	.	244	244	0	0
5	21	-0.5	-0.5	ORCplausibility	Matrix Verb	1	2973	178	407	.	407	902	0	1
5	21	-0.5	-0.5	ORCplausibility	Matrix Clause	1	2973	201	1186	.	1186	1575	0	1
5	21	-0.5	-0.5	ORCplausibility	Full RC	1	2973	289	1398	389	1787	1398	1	0
5	22	0.5	-0.5	SRCplausibility	RC (N1V1)	1	2546	187	853	504	1357	853	1	0
5	22	0.5	-0.5	SRCplausibility	Relativizer	1	2546	.	.	.	.	.	.	.
5	22	0.5	-0.5	SRCplausibility	Head Noun	1	2546	180	370	249	619	370	1	0
5	22	0.5	-0.5	SRCplausibility	Adverb	1	2546	376	376	194	570	1323	0	1
5	22	0.5	-0.5	SRCplausibility	Matrix Verb	1	2546	.	.	.	.	.	.	.
5	22	0.5	-0.5	SRCplausibility	Matrix Clause	1	2546	180	1189	.	1189	1693	0	1
5	22	0.5	-0.5	SRCplausibility	Full RC	1	2546	187	853	504	1357	853	1	0
5	23	0.5	-0.5	SRCplausibility	RC (N1V1)	1	2126	209	989	.	989	989	0	0
5	23	0.5	-0.5	SRCplausibility	Relativizer	1	2126	160	160	172	332	160	1	0
5	23	0.5	-0.5	SRCplausibility	Head Noun	1	2126	208	208	.	208	208	0	0
5	23	0.5	-0.5	SRCplausibility	Adverb	1	2126	252	410	.	410	410	0	0
5	23	0.5	-0.5	SRCplausibility	Matrix Verb	1	2126	187	187	.	187	359	0	1
5	23	0.5	-0.5	SRCplausibility	Matrix Clause	1	2126	208	805	.	805	977	0	1
5	23	0.5	-0.5	SRCplausibility	Full RC	1	2126	209	1149	172	1321	1149	1	0
5	25	-0.5	-0.5	ORCplausibility	RC (N1V1)	1	3077	270	1226	526	1752	1226	1	0
5	25	-0.5	-0.5	ORCplausibility	Relativizer	1	3077	186	186	.	186	186	0	0
5	25	-0.5	-0.5	ORCplausibility	Head Noun	1	3077	470	470	.	470	470	0	0
5	25	-0.5	-0.5	ORCplausibility	Adverb	1	3077	254	254	.	254	254	0	0
5	25	-0.5	-0.5	ORCplausibility	Matrix Verb	1	3077	307	415	.	415	941	0	1
5	25	-0.5	-0.5	ORCplausibility	Matrix Clause	1	3077	470	1139	.	1139	1665	0	1
5	25	-0.5	-0.5	ORCplausibility	Full RC	1	3077	270	1412	526	1938	1412	1	0
5	26	0.5	-0.5	SRCplausibility	RC (N1V1)	1	2019	227	635	.	635	635	0	0
5	26	0.5	-0.5	SRCplausibility	Relativizer	1	2019	183	183	357	540	183	1	0
5	26	0.5	-0.5	SRCplausibility	Head Noun	1	2019	192	192	.	192	192	0	0
5	26	0.5	-0.5	SRCplausibility	Adverb	1	2019	237	652	.	652	1009	0	1
5	26	0.5	-0.5	SRCplausibility	Matrix Verb	1	2019	.	.	.	.	.	.	.
5	26	0.5	-0.5	SRCplausibility	Matrix Clause	1	2019	192	844	.	844	1201	0	1
5	26	0.5	-0.5	SRCplausibility	Full RC	1	2019	227	818	357	1175	818	1	0
5	27	0.5	-0.5	SRCplausibility	RC (N1V1)	1	3664	121	1062	528	1590	1062	1	0
5	27	0.5	-0.5	SRCplausibility	Relativizer	1	3664	177	177	344	521	1491	0	1
5	27	0.5	-0.5	SRCplausibility	Head Noun	1	3664	268	268	442	710	268	1	0
5	27	0.5	-0.5	SRCplausibility	Adverb	1	3664	143	143	700	843	1905	0	1
5	27	0.5	-0.5	SRCplausibility	Matrix Verb	1	3664	.	.	.	.	.	.	.
5	27	0.5	-0.5	SRCplausibility	Matrix Clause	1	3664	268	1383	170	1553	2173	0	1
5	27	0.5	-0.5	SRCplausibility	Full RC	1	3664	177	1491	620	2111	1491	1	0
5	28	-0.5	-0.5	ORCplausibility	RC (N1V1)	1	2648	174	443	410	853	443	1	0
5	28	-0.5	-0.5	ORCplausibility	Relativizer	1	2648	174	174	.	174	174	0	0
5	28	-0.5	-0.5	ORCplausibility	Head Noun	1	2648	328	328	172	500	328	1	0
5	28	-0.5	-0.5	ORCplausibility	Adverb	1	2648	102	102	744	846	454	1	1
5	28	-0.5	-0.5	ORCplausibility	Matrix Verb	1	2648	275	275	.	275	1249	0	1
5	28	-0.5	-0.5	ORCplausibility	Matrix Clause	1	2648	328	1221	400	1621	2031	0	1
5	28	-0.5	-0.5	ORCplausibility	Full RC	1	2648	174	617	410	1027	617	1	0
5	29	-0.5	-0.5	ORCplausibility	RC (N1V1)	1	3357	200	1016	582	1598	1016	1	0
5	29	-0.5	-0.5	ORCplausibility	Relativizer	1	3357	175	175	.	175	175	0	0
5	29	-0.5	-0.5	ORCplausibility	Head Noun	1	3357	320	320	210	530	320	0	0
5	29	-0.5	-0.5	ORCplausibility	Adverb	1	3357	219	219	478	697	219	0	0
5	29	-0.5	-0.5	ORCplausibility	Matrix Verb	1	3357	220	220	137	357	1627	0	1
5	29	-0.5	-0.5	ORCplausibility	Matrix Clause	1	3357	320	759	825	1584	2166	0	1
5	29	-0.5	-0.5	ORCplausibility	Full RC	1	3357	200	1191	582	1773	1191	1	0
5	32	-0.5	-0.5	ORCplausibility	RC (N1V1)	1	2353	167	780	.	780	780	0	0
5	32	-0.5	-0.5	ORCplausibility	Relativizer	1	2353	311	311	.	311	311	0	0
5	32	-0.5	-0.5	ORCplausibility	Head Noun	1	2353	203	203	215	418	203	1	0
5	32	-0.5	-0.5	ORCplausibility	Adverb	1	2353	198	380	.	380	380	0	0
5	32	-0.5	-0.5	ORCplausibility	Matrix Verb	1	2353	464	464	.	464	679	0	1
5	32	-0.5	-0.5	ORCplausibility	Matrix Clause	1	2353	203	1262	.	1262	1262	0	0
5	32	-0.5	-0.5	ORCplausibility	Full RC	1	2353	167	1091	.	1091	1091	0	0
6	1	-0.5	-0.5	ORCplausibility	RC (N1V1)	1	2336	151	402	238	640	402	1	0
6	1	-0.5	-0.5	ORCplausibility	Relativizer	1	2336	191	191	.	191	191	0	0
6	1	-0.5	-0.5	ORCplausibility	Head Noun	1	2336	200	200	.	200	200	0	0
6	1	-0.5	-0.5	ORCplausibility	Adverb	1	2336	252	252	.	252	252	0	0
6	1	-0.5	-0.5	ORCplausibility	Matrix Verb	1	2336	203	203	850	1053	1491	0	1
6	1	-0.5	-0.5	ORCplausibility	Matrix Clause	1	2336	252	455	1050	1505	1743	0	1
6	1	-0.5	-0.5	ORCplausibility	Full RC	1	2336	151	593	238	831	593	1	0
6	2	-0.5	-0.5	ORCplausibility	RC (N1V1)	1	2724	151	435	222	657	435	1	0
6	2	-0.5	-0.5	ORCplausibility	Relativizer	1	2724	176	176	423	599	176	1	0
6	2	-0.5	-0.5	ORCplausibility	Head Noun	1	2724	235	235	242	477	235	1	0
6	2	-0.5	-0.5	ORCplausibility	Adverb	1	2724	131	131	626	757	1209	0	1
6	2	-0.5	-0.5	ORCplausibility	Matrix Verb	1	2724	234	234	.	234	1878	0	1
6	2	-0.5	-0.5	ORCplausibility	Matrix Clause	1	2724	235	469	999	1468	2113	0	1
6	2	-0.5	-0.5	ORCplausibility	Full RC	1	2724	151	611	645	1256	611	1	0
6	3	0.5	-0.5	SRCplausibility	RC (N1V1)	1	2505	317	317	427	744	317	1	0
6	3	0.5	-0.5	SRCplausibility	Relativizer	1	2505	200	200	179	379	200	1	0
6	3	0.5	-0.5	SRCplausibility	Head Noun	1	2505	280	280	.	280	459	0	0
6	3	0.5	-0.5	SRCplausibility	Adverb	1	2505	378	378	437	815	378	0	0
6	3	0.5	-0.5	SRCplausibility	Matrix Verb	1	2505	287	287	.	287	1610	0	1
6	3	0.5	-0.5	SRCplausibility	Matrix Clause	1	2505	378	665	717	1382	1988	0	1
6	3	0.5	-0.5	SRCplausibility	Full RC	1	2505	317	517	606	1123	517	1	0
6	4	0.5	-0.5	SRCplausibility	RC (N1V1)	1	1662	210	742	312	1054	742	1	0
6	4	0.5	-0.5	SRCplausibility	Relativizer	1	1662	.	.	.	.	.	.	.
6	4	0.5	-0.5	SRCplausibility	Head Noun	1	1662	.	.	.	.	.	.	.
6	4	0.5	-0.5	SRCplausibility	Adverb	1	1662	291	291	.	291	291	0	0
6	4	0.5	-0.5	SRCplausibility	Matrix Verb	1	1662	317	317	.	317	629	0	1
6	4	0.5	-0.5	SRCplausibility	Matrix Clause	1	1662	291	608	.	608	920	0	1
6	4	0.5	-0.5	SRCplausibility	Full RC	1	1662	210	742	312	1054	742	1	0
6	5	-0.5	-0.5	ORCplausibility	RC (N1V1)	1	1103	155	456	.	456	456	0	0
6	5	-0.5	-0.5	ORCplausibility	Relativizer	1	1103	.	.	.	.	.	.	.
6	5	-0.5	-0.5	ORCplausibility	Head Noun	1	1103	177	177	.	177	177	0	0
6	5	-0.5	-0.5	ORCplausibility	Adverb	1	1103	272	272	.	272	272	0	0
6	5	-0.5	-0.5	ORCplausibility	Matrix Verb	1	1103	198	198	.	198	198	0	0
6	5	-0.5	-0.5	ORCplausibility	Matrix Clause	1	1103	177	647	.	647	647	0	0
6	5	-0.5	-0.5	ORCplausibility	Full RC	1	1103	155	456	.	456	456	0	0
6	6	-0.5	-0.5	ORCplausibility	RC (N1V1)	1	2111	184	319	229	548	319	1	0
6	6	-0.5	-0.5	ORCplausibility	Relativizer	1	2111	231	231	214	445	231	0	0
6	6	-0.5	-0.5	ORCplausibility	Head Noun	1	2111	.	.	.	.	.	.	.
6	6	-0.5	-0.5	ORCplausibility	Adverb	1	2111	185	185	212	397	185	0	0
6	6	-0.5	-0.5	ORCplausibility	Matrix Verb	1	2111	364	364	357	721	1376	0	1
6	6	-0.5	-0.5	ORCplausibility	Matrix Clause	1	2111	185	549	569	1118	1561	0	1
6	6	-0.5	-0.5	ORCplausibility	Full RC	1	2111	184	550	443	993	550	1	0
6	7	0.5	-0.5	SRCplausibility	RC (N1V1)	1	1683	161	467	386	853	467	1	0
6	7	0.5	-0.5	SRCplausibility	Relativizer	1	1683	.	.	.	.	.	.	.
6	7	0.5	-0.5	SRCplausibility	Head Noun	1	1683	272	272	.	272	272	0	0
6	7	0.5	-0.5	SRCplausibility	Adverb	1	1683	254	254	.	254	254	0	0
6	7	0.5	-0.5	SRCplausibility	Matrix Verb	1	1683	304	304	.	304	690	0	1
6	7	0.5	-0.5	SRCplausibility	Matrix Clause	1	1683	272	830	.	830	1216	0	1
6	7	0.5	-0.5	SRCplausibility	Full RC	1	1683	161	467	386	853	467	1	0
6	8	0.5	-0.5	SRCplausibility	RC (N1V1)	1	2183	431	431	422	853	431	1	0
6	8	0.5	-0.5	SRCplausibility	Relativizer	1	2183	650	650	.	650	650	0	0
6	8	0.5	-0.5	SRCplausibility	Head Noun	1	2183	330	330	.	330	330	0	0
6	8	0.5	-0.5	SRCplausibility	Adverb	1	2183	249	249	.	249	249	0	0
6	8	0.5	-0.5	SRCplausibility	Matrix Verb	1	2183	101	101	.	101	523	0	1
6	8	0.5	-0.5	SRCplausibility	Matrix Clause	1	2183	330	680	.	680	1102	0	1
6	8	0.5	-0.5	SRCplausibility	Full RC	1	2183	431	1081	422	1503	1081	1	0
6	9	-0.5	-0.5	ORCplausibility	RC (N1V1)	1	1964	112	424	232	656	424	1	0
6	9	-0.5	-0.5	ORCplausibility	Relativizer	1	1964	413	413	.	413	645	1	0
6	9	-0.5	-0.5	ORCplausibility	Head Noun	1	1964	239	239	.	239	239	0	0
6	9	-0.5	-0.5	ORCplausibility	Adverb	1	1964	153	153	255	408	1053	0	1
6	9	-0.5	-0.5	ORCplausibility	Matrix Verb	1	1964	248	248	.	248	248	0	0
6	9	-0.5	-0.5	ORCplausibility	Matrix Clause	1	1964	239	392	503	895	1540	0	1
6	9	-0.5	-0.5	ORCplausibility	Full RC	1	1964	112	424	645	1069	424	1	0
6	10	-0.5	-0.5	ORCplausibility	RC (N1V1)	1	1291	263	263	216	479	263	1	0
6	10	-0.5	-0.5	ORCplausibility	Relativizer	1	1291	175	175	181	356	175	0	0
6	10	-0.5	-0.5	ORCplausibility	Head Noun	1	1291	254	254	.	254	254	0	0
6	10	-0.5	-0.5	ORCplausibility	Adverb	1	1291	202	202	.	202	599	0	1
6	10	-0.5	-0.5	ORCplausibility	Matrix Verb	1	1291	.	.	.	.	.	.	.
6	10	-0.5	-0.5	ORCplausibility	Matrix Clause	1	1291	254	456	.	456	853	0	1
6	10	-0.5	-0.5	ORCplausibility	Full RC	1	1291	263	438	397	835	438	1	0
6	11	0.5	-0.5	SRCplausibility	RC (N1V1)	1	1858	467	467	258	725	467	1	0
6	11	0.5	-0.5	SRCplausibility	Relativizer	1	1858	141	141	.	141	399	1	0
6	11	0.5	-0.5	SRCplausibility	Head Noun	1	1858	353	353	.	353	752	0	1
6	11	0.5	-0.5	SRCplausibility	Adverb	1	1858	344	639	.	639	639	0	0
6	11	0.5	-0.5	SRCplausibility	Matrix Verb	1	1858	.	.	.	.	.	.	.
6	11	0.5	-0.5	SRCplausibility	Matrix Clause	1	1858	353	353	639	992	1391	0	1
6	11	0.5	-0.5	SRCplausibility	Full RC	1	1858	467	467	399	866	467	1	0
6	12	0.5	-0.5	SRCplausibility	RC (N1V1)	1	1576	223	524	189	713	524	1	0
6	12	0.5	-0.5	SRCplausibility	Relativizer	1	1576	.	.	.	.	.	.	.
6	12	0.5	-0.5	SRCplausibility	Head Noun	1	1576	395	395	.	395	584	0	1
6	12	0.5	-0.5	SRCplausibility	Adverb	1	1576	187	187	.	187	187	0	0
6	12	0.5	-0.5	SRCplausibility	Matrix Verb	1	1576	281	281	.	281	281	0	0
6	12	0.5	-0.5	SRCplausibility	Matrix Clause	1	1576	395	395	468	863	1052	0	1
6	12	0.5	-0.5	SRCplausibility	Full RC	1	1576	223	524	189	713	524	1	0
6	13	-0.5	-0.5	ORCplausibility	RC (N1V1)	1	2389	163	496	388	884	496	1	0
6	13	-0.5	-0.5	ORCplausibility	Relativizer	1	2389	.	.	.	.	.	.	.
6	13	-0.5	-0.5	ORCplausibility	Head Noun	1	2389	164	164	427	591	609	1	1
6	13	-0.5	-0.5	ORCplausibility	Adverb	1	2389	228	228	275	503	228	1	0
6	13	-0.5	-0.5	ORCplausibility	Matrix Verb	1	2389	111	111	300	411	1056	0	1
6	13	-0.5	-0.5	ORCplausibility	Matrix Clause	1	2389	164	164	1341	1505	1893	0	1
6	13	-0.5	-0.5	ORCplausibility	Full RC	1	2389	163	496	388	884	496	1	0
6	14	-0.5	-0.5	ORCplausibility	RC (N1V1)	1	1414	208	513	239	752	513	1	0
6	14	-0.5	-0.5	ORCplausibility	Relativizer	1	1414	.	.	.	.	.	.	.
6	14	-0.5	-0.5	ORCplausibility	Head Noun	1	1414	215	215	.	215	215	0	0
6	14	-0.5	-0.5	ORCplausibility	Adverb	1	1414	311	311	.	311	311	0	0
6	14	-0.5	-0.5	ORCplausibility	Matrix Verb	1	1414	136	136	.	136	375	0	1
6	14	-0.5	-0.5	ORCplausibility	Matrix Clause	1	1414	215	662	.	662	901	0	1
6	14	-0.5	-0.5	ORCplausibility	Full RC	1	1414	208	513	239	752	513	1	0
6	15	0.5	-0.5	SRCplausibility	RC (N1V1)	1	1388	336	336	242	578	336	1	0
6	15	0.5	-0.5	SRCplausibility	Relativizer	1	1388	252	252	.	252	252	0	0
6	15	0.5	-0.5	SRCplausibility	Head Noun	1	1388	250	250	.	250	250	0	0
6	15	0.5	-0.5	SRCplausibility	Adverb	1	1388	.	.	.	.	.	.	.
6	15	0.5	-0.5	SRCplausibility	Matrix Verb	1	1388	308	308	.	308	550	0	1
6	15	0.5	-0.5	SRCplausibility	Matrix Clause	1	1388	250	558	.	558	800	0	1
6	15	0.5	-0.5	SRCplausibility	Full RC	1	1388	336	588	242	830	588	1	0
6	16	0.5	-0.5	SRCplausibility	RC (N1V1)	1	1224	302	302	.	302	302	0	0
6	16	0.5	-0.5	SRCplausibility	Relativizer	1	1224	367	367	.	367	367	0	0
6	16	0.5	-0.5	SRCplausibility	Head Noun	1	1224	.	.	.	.	.	.	.
6	16	0.5	-0.5	SRCplausibility	Adverb	1	1224	191	191	.	191	191	0	0
6	16	0.5	-0.5	SRCplausibility	Matrix Verb	1	1224	221	364	.	364	364	0	0
6	16	0.5	-0.5	SRCplausibility	Matrix Clause	1	1224	191	555	.	555	555	0	0
6	16	0.5	-0.5	SRCplausibility	Full RC	1	1224	302	669	.	669	669	0	0
6	17	-0.5	-0.5	ORCplausibility	RC (N1V1)	1	1695	270	509	245	754	509	1	0
6	17	-0.5	-0.5	ORCplausibility	Relativizer	1	1695	168	168	.	168	168	0	0
6	17	-0.5	-0.5	ORCplausibility	Head Noun	1	1695	207	207	.	207	207	0	0
6	17	-0.5	-0.5	ORCplausibility	Adverb	1	1695	224	311	255	566	979	0	1
6	17	-0.5	-0.5	ORCplausibility	Matrix Verb	1	1695	.	.	.	.	.	.	.
6	17	-0.5	-0.5	ORCplausibility	Matrix Clause	1	1695	207	518	255	773	1186	0	1
6	17	-0.5	-0.5	ORCplausibility	Full RC	1	1695	270	509	413	922	509	1	0
6	18	-0.5	-0.5	ORCplausibility	RC (N1V1)	1	1716	129	334	445	779	334	1	0
6	18	-0.5	-0.5	ORCplausibility	Relativizer	1	1716	250	250	.	250	250	0	0
6	18	-0.5	-0.5	ORCplausibility	Head Noun	1	1716	212	212	.	212	212	0	0
6	18	-0.5	-0.5	ORCplausibility	Adverb	1	1716	272	272	203	475	920	0	1
6	18	-0.5	-0.5	ORCplausibility	Matrix Verb	1	1716	.	.	.	.	.	.	.
6	18	-0.5	-0.5	ORCplausibility	Matrix Clause	1	1716	212	484	203	687	1132	0	1
6	18	-0.5	-0.5	ORCplausibility	Full RC	1	1716	129	584	445	1029	584	1	0
6	19	0.5	-0.5	SRCplausibility	RC (N1V1)	1	1258	120	595	.	595	595	0	0
6	19	0.5	-0.5	SRCplausibility	Relativizer	1	1258	.	.	.	.	.	.	.
6	19	0.5	-0.5	SRCplausibility	Head Noun	1	1258	272	272	.	272	272	0	0
6	19	0.5	-0.5	SRCplausibility	Adverb	1	1258	179	179	.	179	179	0	0
6	19	0.5	-0.5	SRCplausibility	Matrix Verb	1	1258	212	212	.	212	212	0	0
6	19	0.5	-0.5	SRCplausibility	Matrix Clause	1	1258	272	663	.	663	663	0	0
6	19	0.5	-0.5	SRCplausibility	Full RC	1	1258	120	595	.	595	595	0	0
6	20	0.5	-0.5	SRCplausibility	RC (N1V1)	1	2200	145	390	252	642	390	1	0
6	20	0.5	-0.5	SRCplausibility	Relativizer	1	2200	320	421	.	421	421	1	0
6	20	0.5	-0.5	SRCplausibility	Head Noun	1	2200	283	283	.	283	704	0	1
6	20	0.5	-0.5	SRCplausibility	Adverb	1	2200	244	244	.	244	244	0	0
6	20	0.5	-0.5	SRCplausibility	Matrix Verb	1	2200	394	610	.	610	862	0	1
6	20	0.5	-0.5	SRCplausibility	Matrix Clause	1	2200	283	283	854	1137	1810	0	1
6	20	0.5	-0.5	SRCplausibility	Full RC	1	2200	145	390	673	1063	390	1	0
6	21	-0.5	-0.5	ORCplausibility	RC (N1V1)	1	1037	164	450	.	450	450	0	0
6	21	-0.5	-0.5	ORCplausibility	Relativizer	1	1037	158	158	.	158	158	0	0
6	21	-0.5	-0.5	ORCplausibility	Head Noun	1	1037	.	.	.	.	.	.	.
6	21	-0.5	-0.5	ORCplausibility	Adverb	1	1037	324	324	.	324	324	0	0
6	21	-0.5	-0.5	ORCplausibility	Matrix Verb	1	1037	105	105	.	105	105	0	0
6	21	-0.5	-0.5	ORCplausibility	Matrix Clause	1	1037	324	429	.	429	429	0	0
6	21	-0.5	-0.5	ORCplausibility	Full RC	1	1037	164	608	.	608	608	0	0
6	22	-0.5	-0.5	ORCplausibility	RC (N1V1)	1	1605	199	331	357	688	331	1	0
6	22	-0.5	-0.5	ORCplausibility	Relativizer	1	1605	334	334	.	334	334	0	0
6	22	-0.5	-0.5	ORCplausibility	Head Noun	1	1605	119	119	.	119	476	1	1
6	22	-0.5	-0.5	ORCplausibility	Adverb	1	1605	252	252	.	252	252	0	0
6	22	-0.5	-0.5	ORCplausibility	Matrix Verb	1	1605	212	212	.	212	688	0	1
6	22	-0.5	-0.5	ORCplausibility	Matrix Clause	1	1605	252	583	.	583	940	0	1
6	22	-0.5	-0.5	ORCplausibility	Full RC	1	1605	199	665	357	1022	665	1	0
6	23	0.5	-0.5	SRCplausibility	RC (N1V1)	1	2812	313	313	544	857	313	1	0
6	23	0.5	-0.5	SRCplausibility	Relativizer	1	2812	205	205	414	619	205	0	0
6	23	0.5	-0.5	SRCplausibility	Head Noun	1	2812	133	133	331	464	602	1	0
6	23	0.5	-0.5	SRCplausibility	Adverb	1	2812	227	227	412	639	2061	0	1
6	23	0.5	-0.5	SRCplausibility	Matrix Verb	1	2812	233	233	.	233	233	0	0
6	23	0.5	-0.5	SRCplausibility	Matrix Clause	1	2812	227	360	976	1336	2294	0	1
6	23	0.5	-0.5	SRCplausibility	Full RC	1	2812	313	518	958	1476	518	1	0
6	24	0.5	-0.5	SRCplausibility	RC (N1V1)	1	2883	361	361	715	1076	361	1	0
6	24	0.5	-0.5	SRCplausibility	Relativizer	1	2883	207	207	214	421	207	0	0
6	24	0.5	-0.5	SRCplausibility	Head Noun	1	2883	284	284	849	1133	2062	0	1
6	24	0.5	-0.5	SRCplausibility	Adverb	1	2883	.	.	.	.	.	.	.
6	24	0.5	-0.5	SRCplausibility	Matrix Verb	1	2883	253	253	.	253	253	0	0
6	24	0.5	-0.5	SRCplausibility	Matrix Clause	1	2883	284	284	1102	1386	2315	0	1
6	24	0.5	-0.5	SRCplausibility	Full RC	1	2883	361	568	929	1497	568	1	0
6	25	-0.5	-0.5	ORCplausibility	RC (N1V1)	1	1500	163	525	117	642	525	1	0
6	25	-0.5	-0.5	ORCplausibility	Relativizer	1	1500	.	.	.	.	.	.	.
6	25	-0.5	-0.5	ORCplausibility	Head Noun	1	1500	253	253	.	253	253	0	0
6	25	-0.5	-0.5	ORCplausibility	Adverb	1	1500	247	247	140	387	247	1	0
6	25	-0.5	-0.5	ORCplausibility	Matrix Verb	1	1500	218	218	.	218	475	0	1
6	25	-0.5	-0.5	ORCplausibility	Matrix Clause	1	1500	253	858	.	858	975	0	1
6	25	-0.5	-0.5	ORCplausibility	Full RC	1	1500	163	525	117	642	525	1	0
6	26	-0.5	-0.5	ORCplausibility	RC (N1V1)	1	3147	153	364	315	679	364	1	0
6	26	-0.5	-0.5	ORCplausibility	Relativizer	1	3147	226	226	327	553	226	1	0
6	26	-0.5	-0.5	ORCplausibility	Head Noun	1	3147	223	223	336	559	223	1	0
6	26	-0.5	-0.5	ORCplausibility	Adverb	1	3147	453	453	903	1356	2557	0	1
6	26	-0.5	-0.5	ORCplausibility	Matrix Verb	1	3147	.	.	.	.	.	.	.
6	26	-0.5	-0.5	ORCplausibility	Matrix Clause	1	3147	453	453	1462	1915	2557	0	1
6	26	-0.5	-0.5	ORCplausibility	Full RC	1	3147	153	590	642	1232	590	1	0
6	27	0.5	-0.5	SRCplausibility	RC (N1V1)	1	2389	384	384	196	580	384	1	0
6	27	0.5	-0.5	SRCplausibility	Relativizer	1	2389	180	180	207	387	180	0	0
6	27	0.5	-0.5	SRCplausibility	Head Noun	1	2389	.	.	.	.	.	.	.
6	27	0.5	-0.5	SRCplausibility	Adverb	1	2389	308	308	419	727	711	1	1
6	27	0.5	-0.5	SRCplausibility	Matrix Verb	1	2389	272	272	423	695	1114	0	1
6	27	0.5	-0.5	SRCplausibility	Matrix Clause	1	2389	308	308	1114	1422	1825	0	1
6	27	0.5	-0.5	SRCplausibility	Full RC	1	2389	384	564	403	967	564	1	0
6	28	0.5	-0.5	SRCplausibility	RC (N1V1)	1	3280	165	496	1054	1550	496	1	0
6	28	0.5	-0.5	SRCplausibility	Relativizer	1	3280	234	234	.	234	234	0	0
6	28	0.5	-0.5	SRCplausibility	Head Noun	1	3280	317	317	.	317	317	0	0
6	28	0.5	-0.5	SRCplausibility	Adverb	1	3280	211	211	306	517	211	0	0
6	28	0.5	-0.5	SRCplausibility	Matrix Verb	1	3280	152	239	423	662	2256	0	1
6	28	0.5	-0.5	SRCplausibility	Matrix Clause	1	3280	317	767	729	1496	2784	0	1
6	28	0.5	-0.5	SRCplausibility	Full RC	1	3280	165	496	1288	1784	496	1	0
6	29	-0.5	-0.5	ORCplausibility	RC (N1V1)	1	3315	115	485	518	1003	485	1	0
6	29	-0.5	-0.5	ORCplausibility	Relativizer	1	3315	263	263	351	614	263	0	0
6	29	-0.5	-0.5	ORCplausibility	Head Noun	1	3315	171	171	.	171	171	0	0
6	29	-0.5	-0.5	ORCplausibility	Adverb	1	3315	221	221	550	771	221	0	0
6	29	-0.5	-0.5	ORCplausibility	Matrix Verb	1	3315	219	219	537	756	2438	0	1
6	29	-0.5	-0.5	ORCplausibility	Matrix Clause	1	3315	171	611	1087	1698	2830	0	1
6	29	-0.5	-0.5	ORCplausibility	Full RC	1	3315	115	485	1132	1617	485	1	0
6	30	-0.5	-0.5	ORCplausibility	RC (N1V1)	1	1628	336	336	458	794	336	1	0
6	30	-0.5	-0.5	ORCplausibility	Relativizer	1	1628	178	178	124	302	178	0	0
6	30	-0.5	-0.5	ORCplausibility	Head Noun	1	1628	.	.	.	.	.	.	.
6	30	-0.5	-0.5	ORCplausibility	Adverb	1	1628	204	204	.	204	204	0	0
6	30	-0.5	-0.5	ORCplausibility	Matrix Verb	1	1628	328	328	.	328	910	0	1
6	30	-0.5	-0.5	ORCplausibility	Matrix Clause	1	1628	204	532	.	532	1114	0	1
6	30	-0.5	-0.5	ORCplausibility	Full RC	1	1628	336	514	582	1096	514	1	0
6	31	0.5	-0.5	SRCplausibility	RC (N1V1)	1	2381	224	224	652	876	224	1	0
6	31	0.5	-0.5	SRCplausibility	Relativizer	1	2381	185	185	263	448	185	0	0
6	31	0.5	-0.5	SRCplausibility	Head Noun	1	2381	222	222	304	526	599	0	1
6	31	0.5	-0.5	SRCplausibility	Adverb	1	2381	214	214	.	214	214	0	0
6	31	0.5	-0.5	SRCplausibility	Matrix Verb	1	2381	317	317	.	317	1159	0	1
6	31	0.5	-0.5	SRCplausibility	Matrix Clause	1	2381	222	222	835	1057	1972	0	1
6	31	0.5	-0.5	SRCplausibility	Full RC	1	2381	224	409	915	1324	409	1	0
6	32	0.5	-0.5	SRCplausibility	RC (N1V1)	1	1602	315	315	431	746	315	1	0
6	32	0.5	-0.5	SRCplausibility	Relativizer	1	1602	.	.	.	.	.	.	.
6	32	0.5	-0.5	SRCplausibility	Head Noun	1	1602	302	405	.	405	836	0	1
6	32	0.5	-0.5	SRCplausibility	Adverb	1	1602	262	262	.	262	262	0	0
6	32	0.5	-0.5	SRCplausibility	Matrix Verb	1	1602	189	189	.	189	189	0	0
6	32	0.5	-0.5	SRCplausibility	Matrix Clause	1	1602	302	405	451	856	1287	0	1
6	32	0.5	-0.5	SRCplausibility	Full RC	1	1602	315	315	431	746	315	1	0
7	1	-0.5	-0.5	ORCplausibility	RC (N1V1)	1	1922	166	399	248	647	399	1	0
7	1	-0.5	-0.5	ORCplausibility	Relativizer	1	1922	.	.	.	.	.	.	.
7	1	-0.5	-0.5	ORCplausibility	Head Noun	1	1922	289	289	.	289	289	0	0
7	1	-0.5	-0.5	ORCplausibility	Adverb	1	1922	320	320	.	320	320	0	0
7	1	-0.5	-0.5	ORCplausibility	Matrix Verb	1	1922	666	666	.	666	914	0	1
7	1	-0.5	-0.5	ORCplausibility	Matrix Clause	1	1922	289	1275	.	1275	1523	0	1
7	1	-0.5	-0.5	ORCplausibility	Full RC	1	1922	166	399	248	647	399	1	0
7	2	0.5	-0.5	SRCplausibility	RC (N1V1)	1	1457	266	266	294	560	266	1	0
7	2	0.5	-0.5	SRCplausibility	Relativizer	1	1457	.	.	.	.	.	.	.
7	2	0.5	-0.5	SRCplausibility	Head Noun	1	1457	236	236	327	563	236	0	0
7	2	0.5	-0.5	SRCplausibility	Adverb	1	1457	221	221	.	221	221	0	0
7	2	0.5	-0.5	SRCplausibility	Matrix Verb	1	1457	113	113	.	113	734	0	1
7	2	0.5	-0.5	SRCplausibility	Matrix Clause	1	1457	236	570	327	897	1191	0	1
7	2	0.5	-0.5	SRCplausibility	Full RC	1	1457	266	266	294	560	266	1	0
7	3	0.5	-0.5	SRCplausibility	RC (N1V1)	1	2953	161	323	1198	1521	323	1	0
7	3	0.5	-0.5	SRCplausibility	Relativizer	1	2953	168	168	.	168	438	0	1
7	3	0.5	-0.5	SRCplausibility	Head Noun	1	2953	198	198	225	423	198	1	0
7	3	0.5	-0.5	SRCplausibility	Adverb	1	2953	196	538	.	538	763	0	1
7	3	0.5	-0.5	SRCplausibility	Matrix Verb	1	2953	303	303	.	303	1231	0	1
7	3	0.5	-0.5	SRCplausibility	Matrix Clause	1	2953	198	1264	.	1264	2192	0	1
7	3	0.5	-0.5	SRCplausibility	Full RC	1	2953	161	761	928	1689	761	1	0
7	4	-0.5	-0.5	ORCplausibility	RC (N1V1)	1	1278	188	400	.	400	400	0	0
7	4	-0.5	-0.5	ORCplausibility	Relativizer	1	1278	.	.	.	.	.	.	.
7	4	-0.5	-0.5	ORCplausibility	Head Noun	1	1278	230	230	.	230	230	0	0
7	4	-0.5	-0.5	ORCplausibility	Adverb	1	1278	275	275	.	275	275	0	0
7	4	-0.5	-0.5	ORCplausibility	Matrix Verb	1	1278	373	373	.	373	373	0	0
7	4	-0.5	-0.5	ORCplausibility	Matrix Clause	1	1278	230	878	.	878	878	0	0
7	4	-0.5	-0.5	ORCplausibility	Full RC	1	1278	188	400	.	400	400	0	0
7	5	-0.5	-0.5	ORCplausibility	RC (N1V1)	1	2866	185	435	658	1093	435	1	0
7	5	-0.5	-0.5	ORCplausibility	Relativizer	1	2866	192	192	.	192	482	0	0
7	5	-0.5	-0.5	ORCplausibility	Head Noun	1	2866	301	301	.	301	301	0	0
7	5	-0.5	-0.5	ORCplausibility	Adverb	1	2866	287	287	254	541	287	0	0
7	5	-0.5	-0.5	ORCplausibility	Matrix Verb	1	2866	342	739	.	739	1843	0	1
7	5	-0.5	-0.5	ORCplausibility	Matrix Clause	1	2866	301	1327	254	1581	2431	0	1
7	5	-0.5	-0.5	ORCplausibility	Full RC	1	2866	185	435	850	1285	435	1	0
7	7	0.5	-0.5	SRCplausibility	RC (N1V1)	1	1475	134	571	356	927	571	1	0
7	7	0.5	-0.5	SRCplausibility	Relativizer	1	1475	200	200	.	200	200	0	0
7	7	0.5	-0.5	SRCplausibility	Head Noun	1	1475	195	195	.	195	195	0	0
7	7	0.5	-0.5	SRCplausibility	Adverb	1	1475	153	153	.	153	509	0	1
7	7	0.5	-0.5	SRCplausibility	Matrix Verb	1	1475	.	.	.	.	.	.	.
7	7	0.5	-0.5	SRCplausibility	Matrix Clause	1	1475	195	348	.	348	704	0	1
7	7	0.5	-0.5	SRCplausibility	Full RC	1	1475	134	771	356	1127	771	1	0
7	8	-0.5	-0.5	ORCplausibility	RC (N1V1)	1	2554	103	634	332	966	634	1	0
7	8	-0.5	-0.5	ORCplausibility	Relativizer	1	2554	.	.	.	.	.	.	.
7	8	-0.5	-0.5	ORCplausibility	Head Noun	1	2554	214	214	.	214	214	0	0
7	8	-0.5	-0.5	ORCplausibility	Adverb	1	2554	345	345	466	811	345	0	0
7	8	-0.5	-0.5	ORCplausibility	Matrix Verb	1	2554	341	563	.	563	1361	0	1
7	8	-0.5	-0.5	ORCplausibility	Matrix Clause	1	2554	214	1122	466	1588	1920	0	1
7	8	-0.5	-0.5	ORCplausibility	Full RC	1	2554	103	634	332	966	634	1	0
7	9	-0.5	-0.5	ORCplausibility	RC (N1V1)	1	1843	173	330	.	330	330	0	0
7	9	-0.5	-0.5	ORCplausibility	Relativizer	1	1843	239	239	263	502	239	1	0
7	9	-0.5	-0.5	ORCplausibility	Head Noun	1	1843	199	199	349	548	199	0	0
7	9	-0.5	-0.5	ORCplausibility	Adverb	1	1843	463	463	.	463	1075	0	1
7	9	-0.5	-0.5	ORCplausibility	Matrix Verb	1	1843	.	.	.	.	.	.	.
7	9	-0.5	-0.5	ORCplausibility	Matrix Clause	1	1843	199	662	349	1011	1274	0	1
7	9	-0.5	-0.5	ORCplausibility	Full RC	1	1843	173	569	263	832	569	1	0
7	10	0.5	-0.5	SRCplausibility	RC (N1V1)	1	1266	190	518	.	518	518	0	0
7	10	0.5	-0.5	SRCplausibility	Relativizer	1	1266	194	194	.	194	194	0	0
7	10	0.5	-0.5	SRCplausibility	Head Noun	1	1266	.	.	.	.	.	.	.
7	10	0.5	-0.5	SRCplausibility	Adverb	1	1266	180	180	.	180	180	0	0
7	10	0.5	-0.5	SRCplausibility	Matrix Verb	1	1266	259	374	.	374	374	0	0
7	10	0.5	-0.5	SRCplausibility	Matrix Clause	1	1266	180	554	.	554	554	0	0
7	10	0.5	-0.5	SRCplausibility	Full RC	1	1266	190	712	.	712	712	0	0
7	12	-0.5	-0.5	ORCplausibility	RC (N1V1)	1	3181	226	591	399	990	591	1	0
7	12	-0.5	-0.5	ORCplausibility	Relativizer	1	3181	.	.	.	.	.	.	.
7	12	-0.5	-0.5	ORCplausibility	Head Noun	1	3181	445	445	860	1305	445	1	0
7	12	-0.5	-0.5	ORCplausibility	Adverb	1	3181	410	410	249	659	842	0	1
7	12	-0.5	-0.5	ORCplausibility	Matrix Verb	1	3181	227	227	.	227	1303	0	1
7	12	-0.5	-0.5	ORCplausibility	Matrix Clause	1	3181	445	1652	539	2191	2590	0	1
7	12	-0.5	-0.5	ORCplausibility	Full RC	1	3181	226	591	399	990	591	1	0
7	13	-0.5	-0.5	ORCplausibility	RC (N1V1)	1	2018	179	345	305	650	345	1	0
7	13	-0.5	-0.5	ORCplausibility	Relativizer	1	2018	214	214	.	214	214	0	0
7	13	-0.5	-0.5	ORCplausibility	Head Noun	1	2018	198	198	392	590	198	0	0
7	13	-0.5	-0.5	ORCplausibility	Adverb	1	2018	367	367	.	367	367	0	0
7	13	-0.5	-0.5	ORCplausibility	Matrix Verb	1	2018	197	197	.	197	1261	0	1
7	13	-0.5	-0.5	ORCplausibility	Matrix Clause	1	2018	198	395	759	1154	1459	0	1
7	13	-0.5	-0.5	ORCplausibility	Full RC	1	2018	179	559	305	864	559	1	0
7	14	0.5	-0.5	SRCplausibility	RC (N1V1)	1	1937	182	337	260	597	337	1	0
7	14	0.5	-0.5	SRCplausibility	Relativizer	1	1937	138	138	209	347	138	0	0
7	14	0.5	-0.5	SRCplausibility	Head Noun	1	1937	341	341	.	341	341	0	0
7	14	0.5	-0.5	SRCplausibility	Adverb	1	1937	177	177	233	410	177	1	0
7	14	0.5	-0.5	SRCplausibility	Matrix Verb	1	1937	242	242	.	242	1285	0	1
7	14	0.5	-0.5	SRCplausibility	Matrix Clause	1	1937	177	652	341	993	1462	0	1
7	14	0.5	-0.5	SRCplausibility	Full RC	1	1937	182	475	469	944	475	1	0
7	15	0.5	-0.5	SRCplausibility	RC (N1V1)	1	1901	158	586	148	734	586	1	0
7	15	0.5	-0.5	SRCplausibility	Relativizer	1	1901	.	.	.	.	.	.	.
7	15	0.5	-0.5	SRCplausibility	Head Noun	1	1901	233	233	.	233	233	0	0
7	15	0.5	-0.5	SRCplausibility	Adverb	1	1901	386	386	.	386	386	0	0
7	15	0.5	-0.5	SRCplausibility	Matrix Verb	1	1901	345	548	.	548	696	0	1
7	15	0.5	-0.5	SRCplausibility	Matrix Clause	1	1901	233	1167	.	1167	1315	0	1
7	15	0.5	-0.5	SRCplausibility	Full RC	1	1901	158	586	148	734	586	1	0
7	16	-0.5	-0.5	ORCplausibility	RC (N1V1)	1	1864	191	474	.	474	474	0	0
7	16	-0.5	-0.5	ORCplausibility	Relativizer	1	1864	.	.	.	.	.	.	.
7	16	-0.5	-0.5	ORCplausibility	Head Noun	1	1864	243	243	.	243	243	0	0
7	16	-0.5	-0.5	ORCplausibility	Adverb	1	1864	353	353	369	722	353	1	0
7	16	-0.5	-0.5	ORCplausibility	Matrix Verb	1	1864	201	425	.	425	794	0	1
7	16	-0.5	-0.5	ORCplausibility	Matrix Clause	1	1864	243	1390	.	1390	1390	0	0
7	16	-0.5	-0.5	ORCplausibility	Full RC	1	1864	191	474	.	474	474	0	0
7	17	-0.5	-0.5	ORCplausibility	RC (N1V1)	1	1359	182	388	452	840	388	1	0
7	17	-0.5	-0.5	ORCplausibility	Relativizer	1	1359	.	.	.	.	.	.	.
7	17	-0.5	-0.5	ORCplausibility	Head Noun	1	1359	237	237	.	237	237	0	0
7	17	-0.5	-0.5	ORCplausibility	Adverb	1	1359	282	282	.	282	734	0	1
7	17	-0.5	-0.5	ORCplausibility	Matrix Verb	1	1359	.	.	.	.	.	.	.
7	17	-0.5	-0.5	ORCplausibility	Matrix Clause	1	1359	237	519	.	519	971	0	1
7	17	-0.5	-0.5	ORCplausibility	Full RC	1	1359	182	388	452	840	388	1	0
7	18	0.5	-0.5	SRCplausibility	RC (N1V1)	1	1777	404	712	.	712	712	0	0
7	18	0.5	-0.5	SRCplausibility	Relativizer	1	1777	.	.	.	.	.	.	.
7	18	0.5	-0.5	SRCplausibility	Head Noun	1	1777	230	230	.	230	230	0	0
7	18	0.5	-0.5	SRCplausibility	Adverb	1	1777	230	230	.	230	230	0	0
7	18	0.5	-0.5	SRCplausibility	Matrix Verb	1	1777	605	605	.	605	605	0	0
7	18	0.5	-0.5	SRCplausibility	Matrix Clause	1	1777	230	1065	.	1065	1065	0	0
7	18	0.5	-0.5	SRCplausibility	Full RC	1	1777	404	712	.	712	712	0	0
7	19	0.5	-0.5	SRCplausibility	RC (N1V1)	1	1499	377	620	254	874	620	1	0
7	19	0.5	-0.5	SRCplausibility	Relativizer	1	1499	.	.	.	.	.	.	.
7	19	0.5	-0.5	SRCplausibility	Head Noun	1	1499	212	212	.	212	212	0	0
7	19	0.5	-0.5	SRCplausibility	Adverb	1	1499	237	237	.	237	237	0	0
7	19	0.5	-0.5	SRCplausibility	Matrix Verb	1	1499	176	176	.	176	430	0	1
7	19	0.5	-0.5	SRCplausibility	Matrix Clause	1	1499	212	625	.	625	879	0	1
7	19	0.5	-0.5	SRCplausibility	Full RC	1	1499	377	620	254	874	620	1	0
7	20	-0.5	-0.5	ORCplausibility	RC (N1V1)	1	1747	198	659	.	659	659	0	0
7	20	-0.5	-0.5	ORCplausibility	Relativizer	1	1747	.	.	.	.	.	.	.
7	20	-0.5	-0.5	ORCplausibility	Head Noun	1	1747	219	425	.	425	425	0	0
7	20	-0.5	-0.5	ORCplausibility	Adverb	1	1747	237	237	.	237	237	0	0
7	20	-0.5	-0.5	ORCplausibility	Matrix Verb	1	1747	426	426	.	426	426	0	0
7	20	-0.5	-0.5	ORCplausibility	Matrix Clause	1	1747	219	1088	.	1088	1088	0	0
7	20	-0.5	-0.5	ORCplausibility	Full RC	1	1747	198	659	.	659	659	0	0
7	21	-0.5	-0.5	ORCplausibility	RC (N1V1)	1	2184	232	1140	.	1140	1140	0	0
7	21	-0.5	-0.5	ORCplausibility	Relativizer	1	2184	189	189	.	189	189	0	0
7	21	-0.5	-0.5	ORCplausibility	Head Noun	1	2184	231	231	.	231	231	0	0
7	21	-0.5	-0.5	ORCplausibility	Adverb	1	2184	225	225	.	225	225	1	0
7	21	-0.5	-0.5	ORCplausibility	Matrix Verb	1	2184	399	399	.	399	624	0	1
7	21	-0.5	-0.5	ORCplausibility	Matrix Clause	1	2184	231	855	.	855	855	0	0
7	21	-0.5	-0.5	ORCplausibility	Full RC	1	2184	232	1329	.	1329	1329	0	0
7	22	0.5	-0.5	SRCplausibility	RC (N1V1)	1	1188	190	661	.	661	661	0	0
7	22	0.5	-0.5	SRCplausibility	Relativizer	1	1188	.	.	.	.	.	.	.
7	22	0.5	-0.5	SRCplausibility	Head Noun	1	1188	217	217	.	217	217	0	0
7	22	0.5	-0.5	SRCplausibility	Adverb	1	1188	310	310	.	310	310	0	0
7	22	0.5	-0.5	SRCplausibility	Matrix Verb	1	1188	.	.	.	.	.	.	.
7	22	0.5	-0.5	SRCplausibility	Matrix Clause	1	1188	217	527	.	527	527	0	0
7	22	0.5	-0.5	SRCplausibility	Full RC	1	1188	190	661	.	661	661	0	0
7	23	0.5	-0.5	SRCplausibility	RC (N1V1)	1	1062	275	484	.	484	484	0	0
7	23	0.5	-0.5	SRCplausibility	Relativizer	1	1062	.	.	.	.	.	.	.
7	23	0.5	-0.5	SRCplausibility	Head Noun	1	1062	212	212	.	212	212	0	0
7	23	0.5	-0.5	SRCplausibility	Adverb	1	1062	366	366	.	366	366	0	0
7	23	0.5	-0.5	SRCplausibility	Matrix Verb	1	1062	.	.	.	.	.	.	.
7	23	0.5	-0.5	SRCplausibility	Matrix Clause	1	1062	212	578	.	578	578	0	0
7	23	0.5	-0.5	SRCplausibility	Full RC	1	1062	275	484	.	484	484	0	0
7	24	-0.5	-0.5	ORCplausibility	RC (N1V1)	1	2025	192	581	491	1072	581	1	0
7	24	-0.5	-0.5	ORCplausibility	Relativizer	1	2025	.	.	.	.	.	.	.
7	24	-0.5	-0.5	ORCplausibility	Head Noun	1	2025	208	208	413	621	208	0	0
7	24	-0.5	-0.5	ORCplausibility	Adverb	1	2025	332	332	.	332	1236	0	1
7	24	-0.5	-0.5	ORCplausibility	Matrix Verb	1	2025	.	.	.	.	.	.	.
7	24	-0.5	-0.5	ORCplausibility	Matrix Clause	1	2025	208	540	413	953	1444	0	1
7	24	-0.5	-0.5	ORCplausibility	Full RC	1	2025	192	581	491	1072	581	1	0
7	25	-0.5	-0.5	ORCplausibility	RC (N1V1)	1	2017	180	464	566	1030	464	1	0
7	25	-0.5	-0.5	ORCplausibility	Relativizer	1	2017	.	.	.	.	.	.	.
7	25	-0.5	-0.5	ORCplausibility	Head Noun	1	2017	385	385	.	385	385	0	0
7	25	-0.5	-0.5	ORCplausibility	Adverb	1	2017	235	235	.	235	235	0	0
7	25	-0.5	-0.5	ORCplausibility	Matrix Verb	1	2017	367	367	.	367	933	0	1
7	25	-0.5	-0.5	ORCplausibility	Matrix Clause	1	2017	385	987	.	987	1553	0	1
7	25	-0.5	-0.5	ORCplausibility	Full RC	1	2017	180	464	566	1030	464	1	0
7	26	0.5	-0.5	SRCplausibility	RC (N1V1)	1	2766	181	559	889	1448	559	1	0
7	26	0.5	-0.5	SRCplausibility	Relativizer	1	2766	.	.	.	.	.	.	.
7	26	0.5	-0.5	SRCplausibility	Head Noun	1	2766	219	219	259	478	219	0	0
7	26	0.5	-0.5	SRCplausibility	Adverb	1	2766	276	276	284	560	276	0	0
7	26	0.5	-0.5	SRCplausibility	Matrix Verb	1	2766	180	180	100	280	1712	0	1
7	26	0.5	-0.5	SRCplausibility	Matrix Clause	1	2766	219	675	643	1318	2207	0	1
7	26	0.5	-0.5	SRCplausibility	Full RC	1	2766	181	559	889	1448	559	1	0
7	27	0.5	-0.5	SRCplausibility	RC (N1V1)	1	1957	229	412	.	412	412	0	0
7	27	0.5	-0.5	SRCplausibility	Relativizer	1	1957	.	.	.	.	.	.	.
7	27	0.5	-0.5	SRCplausibility	Head Noun	1	1957	229	229	.	229	229	0	0
7	27	0.5	-0.5	SRCplausibility	Adverb	1	1957	493	493	.	493	493	0	0
7	27	0.5	-0.5	SRCplausibility	Matrix Verb	1	1957	199	823	.	823	823	0	0
7	27	0.5	-0.5	SRCplausibility	Matrix Clause	1	1957	229	1545	.	1545	1545	0	0
7	27	0.5	-0.5	SRCplausibility	Full RC	1	1957	229	412	.	412	412	0	0
7	29	-0.5	-0.5	ORCplausibility	RC (N1V1)	1	2569	204	467	309	776	467	1	0
7	29	-0.5	-0.5	ORCplausibility	Relativizer	1	2569	186	186	.	186	186	0	0
7	29	-0.5	-0.5	ORCplausibility	Head Noun	1	2569	192	192	225	417	192	0	0
7	29	-0.5	-0.5	ORCplausibility	Adverb	1	2569	277	277	.	277	277	0	0
7	29	-0.5	-0.5	ORCplausibility	Matrix Verb	1	2569	111	111	802	913	1447	0	1
7	29	-0.5	-0.5	ORCplausibility	Matrix Clause	1	2569	192	580	1027	1607	1916	0	1
7	29	-0.5	-0.5	ORCplausibility	Full RC	1	2569	204	653	309	962	653	1	0
7	30	0.5	-0.5	SRCplausibility	RC (N1V1)	1	1287	197	333	.	333	333	0	0
7	30	0.5	-0.5	SRCplausibility	Relativizer	1	1287	174	174	.	174	174	0	0
7	30	0.5	-0.5	SRCplausibility	Head Noun	1	1287	192	192	.	192	192	0	0
7	30	0.5	-0.5	SRCplausibility	Adverb	1	1287	310	310	.	310	310	0	0
7	30	0.5	-0.5	SRCplausibility	Matrix Verb	1	1287	278	278	.	278	278	0	0
7	30	0.5	-0.5	SRCplausibility	Matrix Clause	1	1287	192	780	.	780	780	0	0
7	30	0.5	-0.5	SRCplausibility	Full RC	1	1287	197	507	.	507	507	0	0
7	32	-0.5	-0.5	ORCplausibility	RC (N1V1)	1	1109	240	392	.	392	392	0	0
7	32	-0.5	-0.5	ORCplausibility	Relativizer	1	1109	.	.	.	.	.	.	.
7	32	-0.5	-0.5	ORCplausibility	Head Noun	1	1109	287	287	.	287	287	0	0
7	32	-0.5	-0.5	ORCplausibility	Adverb	1	1109	430	430	.	430	430	0	0
7	32	-0.5	-0.5	ORCplausibility	Matrix Verb	1	1109	.	.	.	.	.	.	.
7	32	-0.5	-0.5	ORCplausibility	Matrix Clause	1	1109	287	717	.	717	717	0	0
7	32	-0.5	-0.5	ORCplausibility	Full RC	1	1109	240	392	.	392	392	0	0
8	1	-0.5	-0.5	ORCplausibility	RC (N1V1)	1	2193	131	1082	.	1082	1082	0	0
8	1	-0.5	-0.5	ORCplausibility	Relativizer	1	2193	193	193	.	193	193	0	0
8	1	-0.5	-0.5	ORCplausibility	Head Noun	1	2193	180	180	294	474	180	1	0
8	1	-0.5	-0.5	ORCplausibility	Adverb	1	2193	224	224	.	224	224	0	0
8	1	-0.5	-0.5	ORCplausibility	Matrix Verb	1	2193	220	220	.	220	514	0	1
8	1	-0.5	-0.5	ORCplausibility	Matrix Clause	1	2193	180	918	.	918	918	0	0
8	1	-0.5	-0.5	ORCplausibility	Full RC	1	2193	131	1275	.	1275	1275	0	0
8	2	-0.5	-0.5	ORCplausibility	RC (N1V1)	1	2820	172	866	747	1613	866	1	0
8	2	-0.5	-0.5	ORCplausibility	Relativizer	1	2820	92	92	.	92	92	0	0
8	2	-0.5	-0.5	ORCplausibility	Head Noun	1	2820	389	389	327	716	389	0	0
8	2	-0.5	-0.5	ORCplausibility	Adverb	1	2820	219	399	.	399	1473	0	1
8	2	-0.5	-0.5	ORCplausibility	Matrix Verb	1	2820	.	.	.	.	.	.	.
8	2	-0.5	-0.5	ORCplausibility	Matrix Clause	1	2820	389	788	327	1115	1862	0	1
8	2	-0.5	-0.5	ORCplausibility	Full RC	1	2820	172	958	747	1705	958	1	0
8	3	0.5	-0.5	SRCplausibility	RC (N1V1)	1	3409	172	929	634	1563	929	1	0
8	3	0.5	-0.5	SRCplausibility	Relativizer	1	3409	308	308	.	308	308	0	0
8	3	0.5	-0.5	SRCplausibility	Head Noun	1	3409	139	327	.	327	327	0	0
8	3	0.5	-0.5	SRCplausibility	Adverb	1	3409	262	262	259	521	262	1	0
8	3	0.5	-0.5	SRCplausibility	Matrix Verb	1	3409	249	249	441	690	1583	0	1
8	3	0.5	-0.5	SRCplausibility	Matrix Clause	1	3409	139	1329	209	1538	2172	0	1
8	3	0.5	-0.5	SRCplausibility	Full RC	1	3409	172	1237	634	1871	1237	1	0
8	4	0.5	-0.5	SRCplausibility	RC (N1V1)	1	3895	691	1046	1107	2153	1046	1	0
8	4	0.5	-0.5	SRCplausibility	Relativizer	1	3895	177	177	.	177	177	0	0
8	4	0.5	-0.5	SRCplausibility	Head Noun	1	3895	276	566	184	750	566	0	0
8	4	0.5	-0.5	SRCplausibility	Adverb	1	3895	229	229	.	229	229	0	0
8	4	0.5	-0.5	SRCplausibility	Matrix Verb	1	3895	356	586	.	586	1877	0	1
8	4	0.5	-0.5	SRCplausibility	Matrix Clause	1	3895	276	1381	184	1565	2672	0	1
8	4	0.5	-0.5	SRCplausibility	Full RC	1	3895	691	1223	1107	2330	1223	1	0
8	5	-0.5	-0.5	ORCplausibility	RC (N1V1)	1	983	249	396	.	396	396	0	0
8	5	-0.5	-0.5	ORCplausibility	Relativizer	1	983	230	230	.	230	230	0	0
8	5	-0.5	-0.5	ORCplausibility	Head Noun	1	983	163	163	.	163	163	0	0
8	5	-0.5	-0.5	ORCplausibility	Adverb	1	983	194	194	.	194	194	0	0
8	5	-0.5	-0.5	ORCplausibility	Matrix Verb	1	983	.	.	.	.	.	.	.
8	5	-0.5	-0.5	ORCplausibility	Matrix Clause	1	983	163	357	.	357	357	0	0
8	5	-0.5	-0.5	ORCplausibility	Full RC	1	983	249	626	.	626	626	0	0
8	6	-0.5	-0.5	ORCplausibility	RC (N1V1)	1	1912	263	715	.	715	715	0	0
8	6	-0.5	-0.5	ORCplausibility	Relativizer	1	1912	250	250	.	250	250	0	0
8	6	-0.5	-0.5	ORCplausibility	Head Noun	1	1912	232	467	.	467	467	0	0
8	6	-0.5	-0.5	ORCplausibility	Adverb	1	1912	341	341	.	341	341	0	0
8	6	-0.5	-0.5	ORCplausibility	Matrix Verb	1	1912	139	139	.	139	139	0	0
8	6	-0.5	-0.5	ORCplausibility	Matrix Clause	1	1912	232	947	.	947	947	0	0
8	6	-0.5	-0.5	ORCplausibility	Full RC	1	1912	263	965	.	965	965	0	0
8	7	0.5	-0.5	SRCplausibility	RC (N1V1)	1	3323	257	784	778	1562	784	1	0
8	7	0.5	-0.5	SRCplausibility	Relativizer	1	3323	255	255	.	255	255	0	0
8	7	0.5	-0.5	SRCplausibility	Head Noun	1	3323	251	251	.	251	251	0	0
8	7	0.5	-0.5	SRCplausibility	Adverb	1	3323	245	245	166	411	245	1	0
8	7	0.5	-0.5	SRCplausibility	Matrix Verb	1	3323	240	672	172	844	1788	0	1
8	7	0.5	-0.5	SRCplausibility	Matrix Clause	1	3323	251	1506	.	1506	2284	0	1
8	7	0.5	-0.5	SRCplausibility	Full RC	1	3323	257	1039	778	1817	1039	1	0
8	8	0.5	-0.5	SRCplausibility	RC (N1V1)	1	3381	198	1847	.	1847	1847	0	0
8	8	0.5	-0.5	SRCplausibility	Relativizer	1	3381	219	219	228	447	219	1	0
8	8	0.5	-0.5	SRCplausibility	Head Noun	1	3381	316	316	407	723	316	1	0
8	8	0.5	-0.5	SRCplausibility	Adverb	1	3381	209	209	.	209	209	0	0
8	8	0.5	-0.5	SRCplausibility	Matrix Verb	1	3381	155	155	.	155	790	0	1
8	8	0.5	-0.5	SRCplausibility	Matrix Clause	1	3381	316	1087	.	1087	1315	0	1
8	8	0.5	-0.5	SRCplausibility	Full RC	1	3381	198	2066	228	2294	2066	1	0
8	9	-0.5	-0.5	ORCplausibility	RC (N1V1)	1	2983	308	1166	.	1166	1166	0	0
8	9	-0.5	-0.5	ORCplausibility	Relativizer	1	2983	383	383	.	383	383	0	0
8	9	-0.5	-0.5	ORCplausibility	Head Noun	1	2983	352	352	663	1015	352	1	0
8	9	-0.5	-0.5	ORCplausibility	Adverb	1	2983	164	305	.	305	305	0	0
8	9	-0.5	-0.5	ORCplausibility	Matrix Verb	1	2983	114	114	.	114	777	0	1
8	9	-0.5	-0.5	ORCplausibility	Matrix Clause	1	2983	352	1434	.	1434	1434	0	0
8	9	-0.5	-0.5	ORCplausibility	Full RC	1	2983	308	1549	.	1549	1549	0	0
8	10	-0.5	-0.5	ORCplausibility	RC (N1V1)	1	3372	175	774	433	1207	774	1	0
8	10	-0.5	-0.5	ORCplausibility	Relativizer	1	3372	202	202	239	441	202	0	0
8	10	-0.5	-0.5	ORCplausibility	Head Noun	1	3372	202	202	381	583	202	1	0
8	10	-0.5	-0.5	ORCplausibility	Adverb	1	3372	179	449	535	984	449	0	0
8	10	-0.5	-0.5	ORCplausibility	Matrix Verb	1	3372	157	157	.	157	1745	0	1
8	10	-0.5	-0.5	ORCplausibility	Matrix Clause	1	3372	202	808	916	1724	2396	0	1
8	10	-0.5	-0.5	ORCplausibility	Full RC	1	3372	175	976	672	1648	976	1	0
8	11	0.5	-0.5	SRCplausibility	RC (N1V1)	1	2879	156	947	963	1910	947	1	0
8	11	0.5	-0.5	SRCplausibility	Relativizer	1	2879	220	220	.	220	565	0	1
8	11	0.5	-0.5	SRCplausibility	Head Noun	1	2879	248	248	.	248	248	0	0
8	11	0.5	-0.5	SRCplausibility	Adverb	1	2879	247	501	.	501	1119	0	1
8	11	0.5	-0.5	SRCplausibility	Matrix Verb	1	2879	.	.	.	.	.	.	.
8	11	0.5	-0.5	SRCplausibility	Matrix Clause	1	2879	248	749	.	749	1367	0	1
8	11	0.5	-0.5	SRCplausibility	Full RC	1	2879	156	1512	618	2130	1512	1	0
8	12	0.5	-0.5	SRCplausibility	RC (N1V1)	1	3574	247	963	665	1628	963	1	0
8	12	0.5	-0.5	SRCplausibility	Relativizer	1	3574	225	225	.	225	225	0	0
8	12	0.5	-0.5	SRCplausibility	Head Noun	1	3574	81	632	228	860	632	0	0
8	12	0.5	-0.5	SRCplausibility	Adverb	1	3574	228	228	233	461	228	0	0
8	12	0.5	-0.5	SRCplausibility	Matrix Verb	1	3574	269	400	.	400	1751	0	1
8	12	0.5	-0.5	SRCplausibility	Matrix Clause	1	3574	81	1260	461	1721	2611	0	1
8	12	0.5	-0.5	SRCplausibility	Full RC	1	3574	247	963	890	1853	963	1	0
8	14	-0.5	-0.5	ORCplausibility	RC (N1V1)	1	4068	151	1013	502	1515	1013	1	0
8	14	-0.5	-0.5	ORCplausibility	Relativizer	1	4068	173	173	937	1110	173	1	0
8	14	-0.5	-0.5	ORCplausibility	Head Noun	1	4068	382	382	199	581	382	0	0
8	14	-0.5	-0.5	ORCplausibility	Adverb	1	4068	322	322	.	322	322	0	0
8	14	-0.5	-0.5	ORCplausibility	Matrix Verb	1	4068	387	540	.	540	2178	0	1
8	14	-0.5	-0.5	ORCplausibility	Matrix Clause	1	4068	382	1244	199	1443	2882	0	1
8	14	-0.5	-0.5	ORCplausibility	Full RC	1	4068	151	1186	1439	2625	1186	1	0
8	15	0.5	-0.5	SRCplausibility	RC (N1V1)	1	2204	320	798	571	1369	798	1	0
8	15	0.5	-0.5	SRCplausibility	Relativizer	1	2204	.	.	.	.	.	.	.
8	15	0.5	-0.5	SRCplausibility	Head Noun	1	2204	209	209	203	412	209	0	0
8	15	0.5	-0.5	SRCplausibility	Adverb	1	2204	191	191	.	191	191	0	0
8	15	0.5	-0.5	SRCplausibility	Matrix Verb	1	2204	232	232	.	232	1006	0	1
8	15	0.5	-0.5	SRCplausibility	Matrix Clause	1	2204	209	632	203	835	1406	0	1
8	15	0.5	-0.5	SRCplausibility	Full RC	1	2204	320	798	571	1369	798	1	0
8	16	0.5	-0.5	SRCplausibility	RC (N1V1)	1	2497	172	784	261	1045	784	1	0
8	16	0.5	-0.5	SRCplausibility	Relativizer	1	2497	196	196	.	196	196	0	0
8	16	0.5	-0.5	SRCplausibility	Head Noun	1	2497	245	245	.	245	245	0	0
8	16	0.5	-0.5	SRCplausibility	Adverb	1	2497	447	447	.	447	447	0	0
8	16	0.5	-0.5	SRCplausibility	Matrix Verb	1	2497	107	107	457	564	825	0	1
8	16	0.5	-0.5	SRCplausibility	Matrix Clause	1	2497	245	799	457	1256	1517	0	1
8	16	0.5	-0.5	SRCplausibility	Full RC	1	2497	172	980	261	1241	980	1	0
8	18	-0.5	-0.5	ORCplausibility	RC (N1V1)	1	2066	169	545	679	1224	545	1	0
8	18	-0.5	-0.5	ORCplausibility	Relativizer	1	2066	186	186	.	186	186	0	0
8	18	-0.5	-0.5	ORCplausibility	Head Noun	1	2066	90	90	237	327	90	0	0
8	18	-0.5	-0.5	ORCplausibility	Adverb	1	2066	129	129	200	329	1245	0	1
8	18	-0.5	-0.5	ORCplausibility	Matrix Verb	1	2066	.	.	.	.	.	.	.
8	18	-0.5	-0.5	ORCplausibility	Matrix Clause	1	2066	90	219	437	656	1335	0	1
8	18	-0.5	-0.5	ORCplausibility	Full RC	1	2066	169	731	679	1410	731	1	0
8	19	0.5	-0.5	SRCplausibility	RC (N1V1)	1	3735	173	862	445	1307	862	1	0
8	19	0.5	-0.5	SRCplausibility	Relativizer	1	3735	.	.	.	.	.	.	.
8	19	0.5	-0.5	SRCplausibility	Head Noun	1	3735	284	575	565	1140	575	1	0
8	19	0.5	-0.5	SRCplausibility	Adverb	1	3735	388	388	407	795	995	1	1
8	19	0.5	-0.5	SRCplausibility	Matrix Verb	1	3735	322	322	171	493	1303	0	1
8	19	0.5	-0.5	SRCplausibility	Matrix Clause	1	3735	284	2051	377	2428	2873	0	1
8	19	0.5	-0.5	SRCplausibility	Full RC	1	3735	173	862	445	1307	862	1	0
8	20	0.5	-0.5	SRCplausibility	RC (N1V1)	1	4799	166	755	1280	2035	755	1	0
8	20	0.5	-0.5	SRCplausibility	Relativizer	1	4799	259	259	184	443	259	0	0
8	20	0.5	-0.5	SRCplausibility	Head Noun	1	4799	740	1329	270	1599	1329	0	0
8	20	0.5	-0.5	SRCplausibility	Adverb	1	4799	217	217	255	472	217	0	0
8	20	0.5	-0.5	SRCplausibility	Matrix Verb	1	4799	250	250	.	250	2239	0	1
8	20	0.5	-0.5	SRCplausibility	Matrix Clause	1	4799	740	1796	525	2321	3785	0	1
8	20	0.5	-0.5	SRCplausibility	Full RC	1	4799	166	1014	1464	2478	1014	1	0
8	21	-0.5	-0.5	ORCplausibility	RC (N1V1)	1	3054	161	1188	923	2111	1188	1	0
8	21	-0.5	-0.5	ORCplausibility	Relativizer	1	3054	.	.	.	.	.	.	.
8	21	-0.5	-0.5	ORCplausibility	Head Noun	1	3054	100	305	162	467	305	0	0
8	21	-0.5	-0.5	ORCplausibility	Adverb	1	3054	230	230	.	230	230	0	0
8	21	-0.5	-0.5	ORCplausibility	Matrix Verb	1	3054	246	246	.	246	1331	0	1
8	21	-0.5	-0.5	ORCplausibility	Matrix Clause	1	3054	100	781	162	943	1866	0	1
8	21	-0.5	-0.5	ORCplausibility	Full RC	1	3054	161	1188	923	2111	1188	1	0
8	22	-0.5	-0.5	ORCplausibility	RC (N1V1)	1	3562	198	762	1602	2364	762	1	0
8	22	-0.5	-0.5	ORCplausibility	Relativizer	1	3562	341	341	.	341	579	0	1
8	22	-0.5	-0.5	ORCplausibility	Head Noun	1	3562	193	417	.	417	417	0	0
8	22	-0.5	-0.5	ORCplausibility	Adverb	1	3562	191	191	.	191	191	0	0
8	22	-0.5	-0.5	ORCplausibility	Matrix Verb	1	3562	249	249	.	249	2192	0	1
8	22	-0.5	-0.5	ORCplausibility	Matrix Clause	1	3562	193	857	.	857	2800	0	1
8	22	-0.5	-0.5	ORCplausibility	Full RC	1	3562	198	762	1943	2705	762	1	0
8	23	0.5	-0.5	SRCplausibility	RC (N1V1)	1	1728	200	857	209	1066	857	1	0
8	23	0.5	-0.5	SRCplausibility	Relativizer	1	1728	165	165	.	165	165	0	0
8	23	0.5	-0.5	SRCplausibility	Head Noun	1	1728	.	.	.	.	.	.	.
8	23	0.5	-0.5	SRCplausibility	Adverb	1	1728	221	497	.	497	706	0	1
8	23	0.5	-0.5	SRCplausibility	Matrix Verb	1	1728	.	.	.	.	.	.	.
8	23	0.5	-0.5	SRCplausibility	Matrix Clause	1	1728	221	497	.	497	706	0	1
8	23	0.5	-0.5	SRCplausibility	Full RC	1	1728	200	1022	209	1231	1022	1	0
8	24	0.5	-0.5	SRCplausibility	RC (N1V1)	1	2888	162	1435	.	1435	1435	0	0
8	24	0.5	-0.5	SRCplausibility	Relativizer	1	2888	179	179	169	348	179	1	0
8	24	0.5	-0.5	SRCplausibility	Head Noun	1	2888	216	216	477	693	216	0	0
8	24	0.5	-0.5	SRCplausibility	Adverb	1	2888	222	222	.	222	222	0	0
8	24	0.5	-0.5	SRCplausibility	Matrix Verb	1	2888	190	190	.	190	836	0	1
8	24	0.5	-0.5	SRCplausibility	Matrix Clause	1	2888	216	628	477	1105	1274	0	1
8	24	0.5	-0.5	SRCplausibility	Full RC	1	2888	162	1614	169	1783	1614	1	0
8	25	-0.5	-0.5	ORCplausibility	RC (N1V1)	1	2346	167	786	386	1172	786	1	0
8	25	-0.5	-0.5	ORCplausibility	Relativizer	1	2346	166	166	.	166	166	0	0
8	25	-0.5	-0.5	ORCplausibility	Head Noun	1	2346	228	228	373	601	228	0	0
8	25	-0.5	-0.5	ORCplausibility	Adverb	1	2346	235	235	.	235	235	0	0
8	25	-0.5	-0.5	ORCplausibility	Matrix Verb	1	2346	172	172	.	172	931	0	1
8	25	-0.5	-0.5	ORCplausibility	Matrix Clause	1	2346	228	635	373	1008	1394	0	1
8	25	-0.5	-0.5	ORCplausibility	Full RC	1	2346	167	952	386	1338	952	1	0
8	26	-0.5	-0.5	ORCplausibility	RC (N1V1)	1	2064	161	770	449	1219	770	1	0
8	26	-0.5	-0.5	ORCplausibility	Relativizer	1	2064	.	.	.	.	.	.	.
8	26	-0.5	-0.5	ORCplausibility	Head Noun	1	2064	279	482	.	482	482	0	0
8	26	-0.5	-0.5	ORCplausibility	Adverb	1	2064	363	363	.	363	812	0	1
8	26	-0.5	-0.5	ORCplausibility	Matrix Verb	1	2064	.	.	.	.	.	.	.
8	26	-0.5	-0.5	ORCplausibility	Matrix Clause	1	2064	279	845	.	845	1294	0	1
8	26	-0.5	-0.5	ORCplausibility	Full RC	1	2064	161	770	449	1219	770	1	0
8	27	0.5	-0.5	SRCplausibility	RC (N1V1)	1	4163	254	1258	807	2065	1258	1	0
8	27	0.5	-0.5	SRCplausibility	Relativizer	1	4163	.	.	.	.	.	.	.
8	27	0.5	-0.5	SRCplausibility	Head Noun	1	4163	324	558	222	780	558	0	0
8	27	0.5	-0.5	SRCplausibility	Adverb	1	4163	265	265	641	906	265	1	0
8	27	0.5	-0.5	SRCplausibility	Matrix Verb	1	4163	125	125	287	412	2082	0	1
8	27	0.5	-0.5	SRCplausibility	Matrix Clause	1	4163	324	1274	824	2098	2905	0	1
8	27	0.5	-0.5	SRCplausibility	Full RC	1	4163	254	1258	807	2065	1258	1	0
8	28	0.5	-0.5	SRCplausibility	RC (N1V1)	1	3083	167	832	917	1749	832	1	0
8	28	0.5	-0.5	SRCplausibility	Relativizer	1	3083	.	.	.	.	.	.	.
8	28	0.5	-0.5	SRCplausibility	Head Noun	1	3083	209	485	228	713	485	0	0
8	28	0.5	-0.5	SRCplausibility	Adverb	1	3083	152	483	.	483	483	0	0
8	28	0.5	-0.5	SRCplausibility	Matrix Verb	1	3083	138	138	.	138	1283	0	1
8	28	0.5	-0.5	SRCplausibility	Matrix Clause	1	3083	209	1106	228	1334	2251	0	1
8	28	0.5	-0.5	SRCplausibility	Full RC	1	3083	167	832	917	1749	832	1	0
8	29	-0.5	-0.5	ORCplausibility	RC (N1V1)	1	2496	172	1273	249	1522	1273	1	0
8	29	-0.5	-0.5	ORCplausibility	Relativizer	1	2496	.	.	.	.	.	.	.
8	29	-0.5	-0.5	ORCplausibility	Head Noun	1	2496	204	204	.	204	204	0	0
8	29	-0.5	-0.5	ORCplausibility	Adverb	1	2496	238	770	.	770	1019	0	1
8	29	-0.5	-0.5	ORCplausibility	Matrix Verb	1	2496	.	.	.	.	.	.	.
8	29	-0.5	-0.5	ORCplausibility	Matrix Clause	1	2496	204	974	.	974	1223	0	1
8	29	-0.5	-0.5	ORCplausibility	Full RC	1	2496	172	1273	249	1522	1273	1	0
8	30	-0.5	-0.5	ORCplausibility	RC (N1V1)	1	3671	185	1201	997	2198	1201	1	0
8	30	-0.5	-0.5	ORCplausibility	Relativizer	1	3671	.	.	.	.	.	.	.
8	30	-0.5	-0.5	ORCplausibility	Head Noun	1	3671	213	213	84	297	213	1	0
8	30	-0.5	-0.5	ORCplausibility	Adverb	1	3671	312	564	262	826	564	1	0
8	30	-0.5	-0.5	ORCplausibility	Matrix Verb	1	3671	179	179	171	350	1693	0	1
8	30	-0.5	-0.5	ORCplausibility	Matrix Clause	1	3671	213	1473	.	1473	2470	0	1
8	30	-0.5	-0.5	ORCplausibility	Full RC	1	3671	185	1201	997	2198	1201	1	0
8	31	0.5	-0.5	SRCplausibility	RC (N1V1)	1	4521	174	1068	1840	2908	1068	1	0
8	31	0.5	-0.5	SRCplausibility	Relativizer	1	4521	218	218	.	218	2058	1	1
8	31	0.5	-0.5	SRCplausibility	Head Noun	1	4521	292	757	.	757	757	0	0
8	31	0.5	-0.5	SRCplausibility	Adverb	1	4521	256	256	.	256	256	0	0
8	31	0.5	-0.5	SRCplausibility	Matrix Verb	1	4521	164	382	.	382	2440	0	1
8	31	0.5	-0.5	SRCplausibility	Matrix Clause	1	4521	292	1395	.	1395	3453	0	1
8	31	0.5	-0.5	SRCplausibility	Full RC	1	4521	174	1068	2058	3126	1068	1	0
8	32	0.5	-0.5	SRCplausibility	RC (N1V1)	1	2028	177	964	432	1396	964	1	0
8	32	0.5	-0.5	SRCplausibility	Relativizer	1	2028	.	.	.	.	.	.	.
8	32	0.5	-0.5	SRCplausibility	Head Noun	1	2028	173	348	.	348	348	0	0
8	32	0.5	-0.5	SRCplausibility	Adverb	1	2028	147	147	.	147	147	0	0
8	32	0.5	-0.5	SRCplausibility	Matrix Verb	1	2028	137	137	.	137	569	0	1
8	32	0.5	-0.5	SRCplausibility	Matrix Clause	1	2028	173	632	.	632	1064	0	1
8	32	0.5	-0.5	SRCplausibility	Full RC	1	2028	177	964	432	1396	964	1	0
9	1	0.5	-0.5	SRCplausibility	RC (N1V1)	1	3316	113	631	231	862	631	1	0
9	1	0.5	-0.5	SRCplausibility	Relativizer	1	3316	274	274	193	467	274	0	0
9	1	0.5	-0.5	SRCplausibility	Head Noun	1	3316	376	376	411	787	376	0	0
9	1	0.5	-0.5	SRCplausibility	Adverb	1	3316	295	295	373	668	1503	1	1
9	1	0.5	-0.5	SRCplausibility	Matrix Verb	1	3316	246	532	.	532	2035	0	1
9	1	0.5	-0.5	SRCplausibility	Matrix Clause	1	3316	376	1203	784	1987	2411	0	1
9	1	0.5	-0.5	SRCplausibility	Full RC	1	3316	113	905	424	1329	905	1	0
9	2	-0.5	-0.5	ORCplausibility	RC (N1V1)	1	2475	329	329	407	736	329	1	0
9	2	-0.5	-0.5	ORCplausibility	Relativizer	1	2475	158	158	.	158	158	0	0
9	2	-0.5	-0.5	ORCplausibility	Head Noun	1	2475	304	304	562	866	304	1	0
9	2	-0.5	-0.5	ORCplausibility	Adverb	1	2475	283	283	206	489	283	0	0
9	2	-0.5	-0.5	ORCplausibility	Matrix Verb	1	2475	226	226	.	226	1401	0	1
9	2	-0.5	-0.5	ORCplausibility	Matrix Clause	1	2475	304	813	768	1581	1988	0	1
9	2	-0.5	-0.5	ORCplausibility	Full RC	1	2475	329	487	407	894	487	1	0
9	3	-0.5	-0.5	ORCplausibility	RC (N1V1)	1	2840	247	247	446	693	247	1	0
9	3	-0.5	-0.5	ORCplausibility	Relativizer	1	2840	175	175	.	175	175	0	0
9	3	-0.5	-0.5	ORCplausibility	Head Noun	1	2840	175	175	410	585	175	1	0
9	3	-0.5	-0.5	ORCplausibility	Adverb	1	2840	186	186	191	377	186	0	0
9	3	-0.5	-0.5	ORCplausibility	Matrix Verb	1	2840	373	373	637	1010	2232	0	1
9	3	-0.5	-0.5	ORCplausibility	Matrix Clause	1	2840	175	903	1069	1972	2593	0	1
9	3	-0.5	-0.5	ORCplausibility	Full RC	1	2840	247	247	621	868	247	1	0
9	6	-0.5	-0.5	ORCplausibility	RC (N1V1)	1	2975	473	473	533	1006	473	1	0
9	6	-0.5	-0.5	ORCplausibility	Relativizer	1	2975	177	177	.	177	177	0	0
9	6	-0.5	-0.5	ORCplausibility	Head Noun	1	2975	332	332	97	429	332	1	0
9	6	-0.5	-0.5	ORCplausibility	Adverb	1	2975	171	171	376	547	1177	1	0
9	6	-0.5	-0.5	ORCplausibility	Matrix Verb	1	2975	194	194	622	816	1993	0	1
9	6	-0.5	-0.5	ORCplausibility	Matrix Clause	1	2975	332	794	998	1792	2325	0	1
9	6	-0.5	-0.5	ORCplausibility	Full RC	1	2975	473	650	533	1183	650	1	0
9	7	-0.5	-0.5	ORCplausibility	RC (N1V1)	1	4772	217	773	917	1690	773	1	0
9	7	-0.5	-0.5	ORCplausibility	Relativizer	1	4772	.	.	.	.	.	.	.
9	7	-0.5	-0.5	ORCplausibility	Head Noun	1	4772	269	679	561	1240	679	1	0
9	7	-0.5	-0.5	ORCplausibility	Adverb	1	4772	170	170	.	170	338	0	1
9	7	-0.5	-0.5	ORCplausibility	Matrix Verb	1	4772	187	737	935	1672	2982	0	1
9	7	-0.5	-0.5	ORCplausibility	Matrix Clause	1	4772	269	2306	776	3082	3999	0	1
9	7	-0.5	-0.5	ORCplausibility	Full RC	1	4772	217	773	917	1690	773	1	0
9	8	0.5	-0.5	SRCplausibility	RC (N1V1)	1	3032	310	445	970	1415	445	1	0
9	8	0.5	-0.5	SRCplausibility	Relativizer	1	3032	264	264	.	264	264	0	0
9	8	0.5	-0.5	SRCplausibility	Head Noun	1	3032	258	258	234	492	258	0	0
9	8	0.5	-0.5	SRCplausibility	Adverb	1	3032	178	178	347	525	178	0	0
9	8	0.5	-0.5	SRCplausibility	Matrix Verb	1	3032	336	336	.	336	1887	0	1
9	8	0.5	-0.5	SRCplausibility	Matrix Clause	1	3032	258	772	581	1353	2323	0	1
9	8	0.5	-0.5	SRCplausibility	Full RC	1	3032	310	709	970	1679	709	1	0
9	9	0.5	-0.5	SRCplausibility	RC (N1V1)	1	1902	180	500	.	500	500	0	0
9	9	0.5	-0.5	SRCplausibility	Relativizer	1	1902	.	.	.	.	.	.	.
9	9	0.5	-0.5	SRCplausibility	Head Noun	1	1902	232	232	148	380	232	1	0
9	9	0.5	-0.5	SRCplausibility	Adverb	1	1902	528	528	104	632	780	0	1
9	9	0.5	-0.5	SRCplausibility	Matrix Verb	1	1902	159	390	.	390	390	0	0
9	9	0.5	-0.5	SRCplausibility	Matrix Clause	1	1902	232	1402	.	1402	1402	0	0
9	9	0.5	-0.5	SRCplausibility	Full RC	1	1902	180	500	.	500	500	0	0
9	10	-0.5	-0.5	ORCplausibility	RC (N1V1)	1	3626	105	394	808	1202	394	1	0
9	10	-0.5	-0.5	ORCplausibility	Relativizer	1	3626	258	258	206	464	258	0	0
9	10	-0.5	-0.5	ORCplausibility	Head Noun	1	3626	220	220	562	782	220	1	0
9	10	-0.5	-0.5	ORCplausibility	Adverb	1	3626	197	197	149	346	197	1	0
9	10	-0.5	-0.5	ORCplausibility	Matrix Verb	1	3626	313	313	519	832	2557	0	1
9	10	-0.5	-0.5	ORCplausibility	Matrix Clause	1	3626	220	1574	386	1960	2974	0	1
9	10	-0.5	-0.5	ORCplausibility	Full RC	1	3626	105	652	1014	1666	652	1	0
9	11	-0.5	-0.5	ORCplausibility	RC (N1V1)	1	2006	186	533	281	814	533	1	0
9	11	-0.5	-0.5	ORCplausibility	Relativizer	1	2006	176	176	196	372	176	0	0
9	11	-0.5	-0.5	ORCplausibility	Head Noun	1	2006	274	274	.	274	274	0	0
9	11	-0.5	-0.5	ORCplausibility	Adverb	1	2006	235	235	.	235	235	0	0
9	11	-0.5	-0.5	ORCplausibility	Matrix Verb	1	2006	311	311	.	311	788	0	1
9	11	-0.5	-0.5	ORCplausibility	Matrix Clause	1	2006	274	820	.	820	1297	0	1
9	11	-0.5	-0.5	ORCplausibility	Full RC	1	2006	186	709	477	1186	709	1	0
9	12	0.5	-0.5	SRCplausibility	RC (N1V1)	1	4027	452	754	190	944	754	1	0
9	12	0.5	-0.5	SRCplausibility	Relativizer	1	4027	314	314	166	480	670	1	0
9	12	0.5	-0.5	SRCplausibility	Head Noun	1	4027	134	134	1284	1418	1489	0	1
9	12	0.5	-0.5	SRCplausibility	Adverb	1	4027	335	335	280	615	1968	1	0
9	12	0.5	-0.5	SRCplausibility	Matrix Verb	1	4027	347	347	223	570	2538	0	1
9	12	0.5	-0.5	SRCplausibility	Matrix Clause	1	4027	134	134	2469	2603	4027	0	1
9	12	0.5	-0.5	SRCplausibility	Full RC	1	4027	452	754	670	1424	754	1	0
9	14	-0.5	-0.5	ORCplausibility	RC (N1V1)	1	2562	178	582	.	582	582	0	0
9	14	-0.5	-0.5	ORCplausibility	Relativizer	1	2562	232	232	253	485	232	1	0
9	14	-0.5	-0.5	ORCplausibility	Head Noun	1	2562	397	397	560	957	397	0	0
9	14	-0.5	-0.5	ORCplausibility	Adverb	1	2562	118	118	113	231	118	1	0
9	14	-0.5	-0.5	ORCplausibility	Matrix Verb	1	2562	307	307	.	307	1233	0	1
9	14	-0.5	-0.5	ORCplausibility	Matrix Clause	1	2562	397	935	560	1495	1748	0	1
9	14	-0.5	-0.5	ORCplausibility	Full RC	1	2562	178	814	253	1067	814	1	0
9	15	-0.5	-0.5	ORCplausibility	RC (N1V1)	1	1700	216	561	.	561	561	0	0
9	15	-0.5	-0.5	ORCplausibility	Relativizer	1	1700	.	.	.	.	.	.	.
9	15	-0.5	-0.5	ORCplausibility	Head Noun	1	1700	243	243	.	243	243	0	0
9	15	-0.5	-0.5	ORCplausibility	Adverb	1	1700	153	153	314	467	153	1	0
9	15	-0.5	-0.5	ORCplausibility	Matrix Verb	1	1700	429	429	.	429	743	0	1
9	15	-0.5	-0.5	ORCplausibility	Matrix Clause	1	1700	243	1139	.	1139	1139	0	0
9	15	-0.5	-0.5	ORCplausibility	Full RC	1	1700	216	561	.	561	561	0	0
9	16	0.5	-0.5	SRCplausibility	RC (N1V1)	1	2962	195	775	.	775	775	0	0
9	16	0.5	-0.5	SRCplausibility	Relativizer	1	2962	293	293	284	577	293	1	0
9	16	0.5	-0.5	SRCplausibility	Head Noun	1	2962	270	270	266	536	270	0	0
9	16	0.5	-0.5	SRCplausibility	Adverb	1	2962	511	511	460	971	511	0	0
9	16	0.5	-0.5	SRCplausibility	Matrix Verb	1	2962	103	103	.	103	1113	0	1
9	16	0.5	-0.5	SRCplausibility	Matrix Clause	1	2962	270	884	726	1610	1894	0	1
9	16	0.5	-0.5	SRCplausibility	Full RC	1	2962	195	1068	284	1352	1068	1	0
9	17	0.5	-0.5	SRCplausibility	RC (N1V1)	1	2159	185	328	202	530	328	1	0
9	17	0.5	-0.5	SRCplausibility	Relativizer	1	2159	179	179	380	559	179	1	0
9	17	0.5	-0.5	SRCplausibility	Head Noun	1	2159	229	229	153	382	229	0	0
9	17	0.5	-0.5	SRCplausibility	Adverb	1	2159	282	282	.	282	282	0	0
9	17	0.5	-0.5	SRCplausibility	Matrix Verb	1	2159	406	406	.	406	1141	0	1
9	17	0.5	-0.5	SRCplausibility	Matrix Clause	1	2159	229	917	153	1070	1652	0	1
9	17	0.5	-0.5	SRCplausibility	Full RC	1	2159	185	507	582	1089	507	1	0
9	18	-0.5	-0.5	ORCplausibility	RC (N1V1)	1	2454	339	339	.	339	339	1	0
9	18	-0.5	-0.5	ORCplausibility	Relativizer	1	2454	182	182	370	552	733	1	1
9	18	-0.5	-0.5	ORCplausibility	Head Noun	1	2454	243	243	.	243	243	0	0
9	18	-0.5	-0.5	ORCplausibility	Adverb	1	2454	190	190	219	409	190	0	0
9	18	-0.5	-0.5	ORCplausibility	Matrix Verb	1	2454	421	421	490	911	1288	0	1
9	18	-0.5	-0.5	ORCplausibility	Matrix Clause	1	2454	243	854	709	1563	1721	0	1
9	18	-0.5	-0.5	ORCplausibility	Full RC	1	2454	182	733	158	891	733	1	0
9	19	-0.5	-0.5	ORCplausibility	RC (N1V1)	1	2722	223	544	236	780	544	1	0
9	19	-0.5	-0.5	ORCplausibility	Relativizer	1	2722	277	277	213	490	277	0	0
9	19	-0.5	-0.5	ORCplausibility	Head Noun	1	2722	370	370	367	737	370	1	0
9	19	-0.5	-0.5	ORCplausibility	Adverb	1	2722	.	.	.	.	.	.	.
9	19	-0.5	-0.5	ORCplausibility	Matrix Verb	1	2722	715	715	.	715	1531	0	1
9	19	-0.5	-0.5	ORCplausibility	Matrix Clause	1	2722	370	1178	274	1452	1901	0	1
9	19	-0.5	-0.5	ORCplausibility	Full RC	1	2722	223	821	449	1270	821	1	0
9	20	0.5	-0.5	SRCplausibility	RC (N1V1)	1	1999	110	444	367	811	444	1	0
9	20	0.5	-0.5	SRCplausibility	Relativizer	1	1999	.	.	.	.	.	.	.
9	20	0.5	-0.5	SRCplausibility	Head Noun	1	1999	264	264	262	526	264	0	0
9	20	0.5	-0.5	SRCplausibility	Adverb	1	1999	185	185	.	185	185	0	0
9	20	0.5	-0.5	SRCplausibility	Matrix Verb	1	1999	206	477	.	477	1106	0	1
9	20	0.5	-0.5	SRCplausibility	Matrix Clause	1	1999	264	926	262	1188	1555	0	1
9	20	0.5	-0.5	SRCplausibility	Full RC	1	1999	110	444	367	811	444	1	0
9	21	0.5	-0.5	SRCplausibility	RC (N1V1)	1	1993	200	550	224	774	550	1	0
9	21	0.5	-0.5	SRCplausibility	Relativizer	1	1993	193	193	.	193	193	0	0
9	21	0.5	-0.5	SRCplausibility	Head Noun	1	1993	175	175	269	444	175	0	0
9	21	0.5	-0.5	SRCplausibility	Adverb	1	1993	175	175	171	346	175	1	0
9	21	0.5	-0.5	SRCplausibility	Matrix Verb	1	1993	236	236	.	236	900	0	1
9	21	0.5	-0.5	SRCplausibility	Matrix Clause	1	1993	175	757	269	1026	1250	0	1
9	21	0.5	-0.5	SRCplausibility	Full RC	1	1993	200	743	224	967	743	1	0
9	22	-0.5	-0.5	ORCplausibility	RC (N1V1)	1	3326	182	561	345	906	561	1	0
9	22	-0.5	-0.5	ORCplausibility	Relativizer	1	3326	.	.	.	.	.	.	.
9	22	-0.5	-0.5	ORCplausibility	Head Noun	1	3326	173	173	786	959	173	1	0
9	22	-0.5	-0.5	ORCplausibility	Adverb	1	3326	309	309	551	860	309	0	0
9	22	-0.5	-0.5	ORCplausibility	Matrix Verb	1	3326	374	374	227	601	2283	0	1
9	22	-0.5	-0.5	ORCplausibility	Matrix Clause	1	3326	173	856	1564	2420	2765	0	1
9	22	-0.5	-0.5	ORCplausibility	Full RC	1	3326	182	561	345	906	561	1	0
9	23	-0.5	-0.5	ORCplausibility	RC (N1V1)	1	1492	281	281	256	537	281	1	0
9	23	-0.5	-0.5	ORCplausibility	Relativizer	1	1492	163	163	.	163	444	0	1
9	23	-0.5	-0.5	ORCplausibility	Head Noun	1	1492	178	178	.	178	178	0	0
9	23	-0.5	-0.5	ORCplausibility	Adverb	1	1492	270	270	.	270	270	0	0
9	23	-0.5	-0.5	ORCplausibility	Matrix Verb	1	1492	344	344	.	344	600	0	1
9	23	-0.5	-0.5	ORCplausibility	Matrix Clause	1	1492	178	792	.	792	1048	0	1
9	23	-0.5	-0.5	ORCplausibility	Full RC	1	1492	163	444	256	700	444	1	0
9	24	0.5	-0.5	SRCplausibility	RC (N1V1)	1	2122	274	370	206	576	370	1	0
9	24	0.5	-0.5	SRCplausibility	Relativizer	1	2122	345	345	.	345	345	0	0
9	24	0.5	-0.5	SRCplausibility	Head Noun	1	2122	276	276	283	559	276	0	0
9	24	0.5	-0.5	SRCplausibility	Adverb	1	2122	532	532	.	532	532	0	0
9	24	0.5	-0.5	SRCplausibility	Matrix Verb	1	2122	110	110	.	110	599	0	1
9	24	0.5	-0.5	SRCplausibility	Matrix Clause	1	2122	276	918	283	1201	1407	0	1
9	24	0.5	-0.5	SRCplausibility	Full RC	1	2122	274	715	206	921	715	1	0
9	25	0.5	-0.5	SRCplausibility	RC (N1V1)	1	2392	347	347	323	670	347	1	0
9	25	0.5	-0.5	SRCplausibility	Relativizer	1	2392	339	339	.	339	339	0	0
9	25	0.5	-0.5	SRCplausibility	Head Noun	1	2392	254	254	390	644	254	0	0
9	25	0.5	-0.5	SRCplausibility	Adverb	1	2392	178	178	292	470	178	0	0
9	25	0.5	-0.5	SRCplausibility	Matrix Verb	1	2392	269	269	.	269	1613	0	1
9	25	0.5	-0.5	SRCplausibility	Matrix Clause	1	2392	254	701	682	1383	2045	0	1
9	25	0.5	-0.5	SRCplausibility	Full RC	1	2392	347	347	662	1009	347	1	0
9	27	-0.5	-0.5	ORCplausibility	RC (N1V1)	1	5052	175	613	530	1143	613	1	0
9	27	-0.5	-0.5	ORCplausibility	Relativizer	1	5052	174	174	186	360	174	1	0
9	27	-0.5	-0.5	ORCplausibility	Head Noun	1	5052	289	289	866	1155	289	1	0
9	27	-0.5	-0.5	ORCplausibility	Adverb	1	5052	154	154	845	999	154	1	0
9	27	-0.5	-0.5	ORCplausibility	Matrix Verb	1	5052	367	367	1028	1395	3822	0	1
9	27	-0.5	-0.5	ORCplausibility	Matrix Clause	1	5052	289	810	2739	3549	4265	0	1
9	27	-0.5	-0.5	ORCplausibility	Full RC	1	5052	175	787	716	1503	787	1	0
9	28	0.5	-0.5	SRCplausibility	RC (N1V1)	1	4453	162	394	950	1344	394	1	0
9	28	0.5	-0.5	SRCplausibility	Relativizer	1	4453	294	294	349	643	294	0	0
9	28	0.5	-0.5	SRCplausibility	Head Noun	1	4453	389	389	180	569	389	0	0
9	28	0.5	-0.5	SRCplausibility	Adverb	1	4453	118	118	303	421	1900	1	0
9	28	0.5	-0.5	SRCplausibility	Matrix Verb	1	4453	452	642	834	1476	3376	0	1
9	28	0.5	-0.5	SRCplausibility	Matrix Clause	1	4453	389	1149	1317	2466	3765	0	1
9	28	0.5	-0.5	SRCplausibility	Full RC	1	4453	162	688	1299	1987	688	1	0
9	29	0.5	-0.5	SRCplausibility	RC (N1V1)	1	3831	192	907	616	1523	907	1	0
9	29	0.5	-0.5	SRCplausibility	Relativizer	1	3831	144	144	.	144	144	0	0
9	29	0.5	-0.5	SRCplausibility	Head Noun	1	3831	271	709	382	1091	709	1	0
9	29	0.5	-0.5	SRCplausibility	Adverb	1	3831	.	.	.	.	.	.	.
9	29	0.5	-0.5	SRCplausibility	Matrix Verb	1	3831	458	458	615	1073	2215	0	1
9	29	0.5	-0.5	SRCplausibility	Matrix Clause	1	3831	271	1167	997	2164	2924	0	1
9	29	0.5	-0.5	SRCplausibility	Full RC	1	3831	192	907	760	1667	907	1	0
9	32	0.5	-0.5	SRCplausibility	RC (N1V1)	1	3058	178	407	504	911	407	1	0
9	32	0.5	-0.5	SRCplausibility	Relativizer	1	3058	313	313	710	1023	313	0	0
9	32	0.5	-0.5	SRCplausibility	Head Noun	1	3058	219	450	.	450	450	0	0
9	32	0.5	-0.5	SRCplausibility	Adverb	1	3058	178	178	164	342	178	0	0
9	32	0.5	-0.5	SRCplausibility	Matrix Verb	1	3058	332	332	.	332	1710	0	1
9	32	0.5	-0.5	SRCplausibility	Matrix Clause	1	3058	219	960	164	1124	2338	0	1
9	32	0.5	-0.5	SRCplausibility	Full RC	1	3058	178	720	1214	1934	720	1	0
10	1	0.5	-0.5	SRCplausibility	RC (N1V1)	1	2208	410	596	.	596	596	0	0
10	1	0.5	-0.5	SRCplausibility	Relativizer	1	2208	.	.	.	.	.	.	.
10	1	0.5	-0.5	SRCplausibility	Head Noun	1	2208	171	171	.	171	171	0	0
10	1	0.5	-0.5	SRCplausibility	Adverb	1	2208	464	464	.	464	464	0	0
10	1	0.5	-0.5	SRCplausibility	Matrix Verb	1	2208	267	977	.	977	977	0	0
10	1	0.5	-0.5	SRCplausibility	Matrix Clause	1	2208	171	1612	.	1612	1612	0	0
10	1	0.5	-0.5	SRCplausibility	Full RC	1	2208	410	596	.	596	596	0	0
10	2	0.5	-0.5	SRCplausibility	RC (N1V1)	1	1894	441	634	.	634	634	0	0
10	2	0.5	-0.5	SRCplausibility	Relativizer	1	1894	.	.	.	.	.	.	.
10	2	0.5	-0.5	SRCplausibility	Head Noun	1	1894	216	216	173	389	216	1	0
10	2	0.5	-0.5	SRCplausibility	Adverb	1	1894	156	156	194	350	156	0	0
10	2	0.5	-0.5	SRCplausibility	Matrix Verb	1	1894	310	310	211	521	888	0	1
10	2	0.5	-0.5	SRCplausibility	Matrix Clause	1	1894	216	1260	.	1260	1260	0	0
10	2	0.5	-0.5	SRCplausibility	Full RC	1	1894	441	634	.	634	634	0	0
10	3	-0.5	-0.5	ORCplausibility	RC (N1V1)	1	2579	233	452	.	452	452	0	0
10	3	-0.5	-0.5	ORCplausibility	Relativizer	1	2579	.	.	.	.	.	.	.
10	3	-0.5	-0.5	ORCplausibility	Head Noun	1	2579	279	279	.	279	279	0	0
10	3	-0.5	-0.5	ORCplausibility	Adverb	1	2579	550	550	.	550	550	0	0
10	3	-0.5	-0.5	ORCplausibility	Matrix Verb	1	2579	440	1298	.	1298	1298	0	0
10	3	-0.5	-0.5	ORCplausibility	Matrix Clause	1	2579	279	2127	.	2127	2127	0	0
10	3	-0.5	-0.5	ORCplausibility	Full RC	1	2579	233	452	.	452	452	0	0
10	4	-0.5	-0.5	ORCplausibility	RC (N1V1)	1	3077	165	996	284	1280	996	1	0
10	4	-0.5	-0.5	ORCplausibility	Relativizer	1	3077	.	.	.	.	.	.	.
10	4	-0.5	-0.5	ORCplausibility	Head Noun	1	3077	218	218	.	218	218	0	0
10	4	-0.5	-0.5	ORCplausibility	Adverb	1	3077	427	684	895	1579	1863	0	1
10	4	-0.5	-0.5	ORCplausibility	Matrix Verb	1	3077	.	.	.	.	.	.	.
10	4	-0.5	-0.5	ORCplausibility	Matrix Clause	1	3077	218	902	895	1797	2081	0	1
10	4	-0.5	-0.5	ORCplausibility	Full RC	1	3077	165	996	284	1280	996	1	0
10	5	0.5	-0.5	SRCplausibility	RC (N1V1)	1	1996	373	604	433	1037	604	1	0
10	5	0.5	-0.5	SRCplausibility	Relativizer	1	1996	.	.	.	.	.	.	.
10	5	0.5	-0.5	SRCplausibility	Head Noun	1	1996	206	206	.	206	206	0	0
10	5	0.5	-0.5	SRCplausibility	Adverb	1	1996	272	378	375	753	1186	0	1
10	5	0.5	-0.5	SRCplausibility	Matrix Verb	1	1996	.	.	.	.	.	.	.
10	5	0.5	-0.5	SRCplausibility	Matrix Clause	1	1996	206	584	375	959	1392	0	1
10	5	0.5	-0.5	SRCplausibility	Full RC	1	1996	373	604	433	1037	604	1	0
10	6	0.5	-0.5	SRCplausibility	RC (N1V1)	1	1924	174	432	225	657	432	1	0
10	6	0.5	-0.5	SRCplausibility	Relativizer	1	1924	241	241	.	241	241	0	0
10	6	0.5	-0.5	SRCplausibility	Head Noun	1	1924	185	185	250	435	185	0	0
10	6	0.5	-0.5	SRCplausibility	Adverb	1	1924	336	336	255	591	1066	0	1
10	6	0.5	-0.5	SRCplausibility	Matrix Verb	1	1924	.	.	.	.	.	.	.
10	6	0.5	-0.5	SRCplausibility	Matrix Clause	1	1924	185	521	505	1026	1251	0	1
10	6	0.5	-0.5	SRCplausibility	Full RC	1	1924	174	673	225	898	673	1	0
10	7	-0.5	-0.5	ORCplausibility	RC (N1V1)	1	1837	320	619	633	1252	619	1	0
10	7	-0.5	-0.5	ORCplausibility	Relativizer	1	1837	182	182	.	182	182	0	0
10	7	-0.5	-0.5	ORCplausibility	Head Noun	1	1837	257	257	.	257	257	0	0
10	7	-0.5	-0.5	ORCplausibility	Adverb	1	1837	146	146	.	146	961	0	1
10	7	-0.5	-0.5	ORCplausibility	Matrix Verb	1	1837	.	.	.	.	.	.	.
10	7	-0.5	-0.5	ORCplausibility	Matrix Clause	1	1837	257	403	.	403	1218	0	1
10	7	-0.5	-0.5	ORCplausibility	Full RC	1	1837	320	619	815	1434	619	1	0
10	8	-0.5	-0.5	ORCplausibility	RC (N1V1)	1	2662	169	609	.	609	609	0	0
10	8	-0.5	-0.5	ORCplausibility	Relativizer	1	2662	164	164	.	164	164	0	0
10	8	-0.5	-0.5	ORCplausibility	Head Noun	1	2662	266	266	.	266	266	0	0
10	8	-0.5	-0.5	ORCplausibility	Adverb	1	2662	422	1623	.	1623	1623	0	0
10	8	-0.5	-0.5	ORCplausibility	Matrix Verb	1	2662	.	.	.	.	.	.	.
10	8	-0.5	-0.5	ORCplausibility	Matrix Clause	1	2662	266	1889	.	1889	1889	0	0
10	8	-0.5	-0.5	ORCplausibility	Full RC	1	2662	169	773	.	773	773	0	0
10	9	0.5	-0.5	SRCplausibility	RC (N1V1)	1	2241	174	342	316	658	342	1	0
10	9	0.5	-0.5	SRCplausibility	Relativizer	1	2241	.	.	.	.	.	.	.
10	9	0.5	-0.5	SRCplausibility	Head Noun	1	2241	205	205	140	345	205	0	0
10	9	0.5	-0.5	SRCplausibility	Adverb	1	2241	242	242	381	623	698	1	1
10	9	0.5	-0.5	SRCplausibility	Matrix Verb	1	2241	615	615	.	615	996	0	1
10	9	0.5	-0.5	SRCplausibility	Matrix Clause	1	2241	205	447	1136	1583	1899	0	1
10	9	0.5	-0.5	SRCplausibility	Full RC	1	2241	174	342	316	658	342	1	0
10	10	0.5	-0.5	SRCplausibility	RC (N1V1)	1	2274	380	813	430	1243	813	1	0
10	10	0.5	-0.5	SRCplausibility	Relativizer	1	2274	.	.	.	.	.	.	.
10	10	0.5	-0.5	SRCplausibility	Head Noun	1	2274	217	217	.	217	217	0	0
10	10	0.5	-0.5	SRCplausibility	Adverb	1	2274	396	396	.	396	396	0	0
10	10	0.5	-0.5	SRCplausibility	Matrix Verb	1	2274	418	418	.	418	848	0	1
10	10	0.5	-0.5	SRCplausibility	Matrix Clause	1	2274	217	1031	.	1031	1461	0	1
10	10	0.5	-0.5	SRCplausibility	Full RC	1	2274	380	813	430	1243	813	1	0
10	11	-0.5	-0.5	ORCplausibility	RC (N1V1)	1	1813	265	431	.	431	431	0	0
10	11	-0.5	-0.5	ORCplausibility	Relativizer	1	1813	.	.	.	.	.	.	.
10	11	-0.5	-0.5	ORCplausibility	Head Noun	1	1813	231	231	479	710	231	1	0
10	11	-0.5	-0.5	ORCplausibility	Adverb	1	1813	270	270	.	270	270	0	0
10	11	-0.5	-0.5	ORCplausibility	Matrix Verb	1	1813	402	402	.	402	881	0	1
10	11	-0.5	-0.5	ORCplausibility	Matrix Clause	1	1813	231	1382	.	1382	1382	0	0
10	11	-0.5	-0.5	ORCplausibility	Full RC	1	1813	265	431	.	431	431	0	0
10	12	-0.5	-0.5	ORCplausibility	RC (N1V1)	1	1841	191	481	280	761	481	1	0
10	12	-0.5	-0.5	ORCplausibility	Relativizer	1	1841	134	134	.	134	134	0	0
10	12	-0.5	-0.5	ORCplausibility	Head Noun	1	1841	265	265	.	265	265	0	0
10	12	-0.5	-0.5	ORCplausibility	Adverb	1	1841	306	306	.	306	306	0	0
10	12	-0.5	-0.5	ORCplausibility	Matrix Verb	1	1841	375	375	.	375	655	0	1
10	12	-0.5	-0.5	ORCplausibility	Matrix Clause	1	1841	265	946	.	946	1226	0	1
10	12	-0.5	-0.5	ORCplausibility	Full RC	1	1841	191	615	280	895	615	1	0
10	13	0.5	-0.5	SRCplausibility	RC (N1V1)	1	2170	370	544	565	1109	544	1	0
10	13	0.5	-0.5	SRCplausibility	Relativizer	1	2170	.	.	.	.	.	.	.
10	13	0.5	-0.5	SRCplausibility	Head Noun	1	2170	192	192	.	192	192	0	0
10	13	0.5	-0.5	SRCplausibility	Adverb	1	2170	315	315	.	315	315	0	0
10	13	0.5	-0.5	SRCplausibility	Matrix Verb	1	2170	554	554	.	554	1119	0	1
10	13	0.5	-0.5	SRCplausibility	Matrix Clause	1	2170	192	1061	.	1061	1626	0	1
10	13	0.5	-0.5	SRCplausibility	Full RC	1	2170	370	544	565	1109	544	1	0
10	14	0.5	-0.5	SRCplausibility	RC (N1V1)	1	3559	374	1588	1369	2957	1588	1	0
10	14	0.5	-0.5	SRCplausibility	Relativizer	1	3559	.	.	.	.	.	.	.
10	14	0.5	-0.5	SRCplausibility	Head Noun	1	3559	247	247	.	247	247	0	0
10	14	0.5	-0.5	SRCplausibility	Adverb	1	3559	355	355	.	355	1724	0	1
10	14	0.5	-0.5	SRCplausibility	Matrix Verb	1	3559	.	.	.	.	.	.	.
10	14	0.5	-0.5	SRCplausibility	Matrix Clause	1	3559	247	602	.	602	1971	0	1
10	14	0.5	-0.5	SRCplausibility	Full RC	1	3559	374	1588	1369	2957	1588	1	0
10	15	-0.5	-0.5	ORCplausibility	RC (N1V1)	1	1670	264	568	.	568	568	0	0
10	15	-0.5	-0.5	ORCplausibility	Relativizer	1	1670	.	.	.	.	.	.	.
10	15	-0.5	-0.5	ORCplausibility	Head Noun	1	1670	219	219	229	448	219	1	0
10	15	-0.5	-0.5	ORCplausibility	Adverb	1	1670	538	538	.	538	538	0	0
10	15	-0.5	-0.5	ORCplausibility	Matrix Verb	1	1670	116	116	.	116	345	0	1
10	15	-0.5	-0.5	ORCplausibility	Matrix Clause	1	1670	219	1102	.	1102	1102	0	0
10	15	-0.5	-0.5	ORCplausibility	Full RC	1	1670	264	568	.	568	568	0	0
10	16	-0.5	-0.5	ORCplausibility	RC (N1V1)	1	2909	175	997	952	1949	997	1	0
10	16	-0.5	-0.5	ORCplausibility	Relativizer	1	2909	.	.	.	.	.	.	.
10	16	-0.5	-0.5	ORCplausibility	Head Noun	1	2909	234	234	.	234	234	0	0
10	16	-0.5	-0.5	ORCplausibility	Adverb	1	2909	301	301	425	726	1678	0	1
10	16	-0.5	-0.5	ORCplausibility	Matrix Verb	1	2909	.	.	.	.	.	.	.
10	16	-0.5	-0.5	ORCplausibility	Matrix Clause	1	2909	234	535	425	960	1912	0	1
10	16	-0.5	-0.5	ORCplausibility	Full RC	1	2909	175	997	952	1949	997	1	0
10	17	0.5	-0.5	SRCplausibility	RC (N1V1)	1	2424	305	863	.	863	863	0	0
10	17	0.5	-0.5	SRCplausibility	Relativizer	1	2424	.	.	.	.	.	.	.
10	17	0.5	-0.5	SRCplausibility	Head Noun	1	2424	533	533	.	533	533	0	0
10	17	0.5	-0.5	SRCplausibility	Adverb	1	2424	275	1028	.	1028	1028	0	0
10	17	0.5	-0.5	SRCplausibility	Matrix Verb	1	2424	.	.	.	.	.	.	.
10	17	0.5	-0.5	SRCplausibility	Matrix Clause	1	2424	533	1561	.	1561	1561	0	0
10	17	0.5	-0.5	SRCplausibility	Full RC	1	2424	305	863	.	863	863	0	0
10	18	0.5	-0.5	SRCplausibility	RC (N1V1)	1	1979	187	639	.	639	639	0	0
10	18	0.5	-0.5	SRCplausibility	Relativizer	1	1979	.	.	.	.	.	.	.
10	18	0.5	-0.5	SRCplausibility	Head Noun	1	1979	218	218	.	218	218	0	0
10	18	0.5	-0.5	SRCplausibility	Adverb	1	1979	816	816	.	816	816	0	0
10	18	0.5	-0.5	SRCplausibility	Matrix Verb	1	1979	306	306	.	306	306	0	0
10	18	0.5	-0.5	SRCplausibility	Matrix Clause	1	1979	218	1340	.	1340	1340	0	0
10	18	0.5	-0.5	SRCplausibility	Full RC	1	1979	187	639	.	639	639	0	0
10	19	-0.5	-0.5	ORCplausibility	RC (N1V1)	1	2208	178	376	929	1305	376	1	0
10	19	-0.5	-0.5	ORCplausibility	Relativizer	1	2208	.	.	.	.	.	.	.
10	19	-0.5	-0.5	ORCplausibility	Head Noun	1	2208	206	206	250	456	206	0	0
10	19	-0.5	-0.5	ORCplausibility	Adverb	1	2208	162	162	.	162	162	0	0
10	19	-0.5	-0.5	ORCplausibility	Matrix Verb	1	2208	285	285	.	285	1464	0	1
10	19	-0.5	-0.5	ORCplausibility	Matrix Clause	1	2208	206	653	250	903	1832	0	1
10	19	-0.5	-0.5	ORCplausibility	Full RC	1	2208	178	376	929	1305	376	1	0
10	20	-0.5	-0.5	ORCplausibility	RC (N1V1)	1	2194	620	620	.	620	620	0	0
10	20	-0.5	-0.5	ORCplausibility	Relativizer	1	2194	.	.	.	.	.	.	.
10	20	-0.5	-0.5	ORCplausibility	Head Noun	1	2194	237	237	.	237	237	0	0
10	20	-0.5	-0.5	ORCplausibility	Adverb	1	2194	714	714	.	714	714	0	0
10	20	-0.5	-0.5	ORCplausibility	Matrix Verb	1	2194	623	623	.	623	623	0	0
10	20	-0.5	-0.5	ORCplausibility	Matrix Clause	1	2194	237	1574	.	1574	1574	0	0
10	20	-0.5	-0.5	ORCplausibility	Full RC	1	2194	620	620	.	620	620	0	0
10	21	0.5	-0.5	SRCplausibility	RC (N1V1)	1	2625	325	661	999	1660	661	1	0
10	21	0.5	-0.5	SRCplausibility	Relativizer	1	2625	.	.	.	.	.	.	.
10	21	0.5	-0.5	SRCplausibility	Head Noun	1	2625	172	172	.	172	172	0	0
10	21	0.5	-0.5	SRCplausibility	Adverb	1	2625	334	334	.	334	334	0	0
10	21	0.5	-0.5	SRCplausibility	Matrix Verb	1	2625	459	459	.	459	1458	0	1
10	21	0.5	-0.5	SRCplausibility	Matrix Clause	1	2625	172	965	.	965	1964	0	1
10	21	0.5	-0.5	SRCplausibility	Full RC	1	2625	325	661	999	1660	661	1	0
10	22	0.5	-0.5	SRCplausibility	RC (N1V1)	1	2611	349	852	.	852	852	0	0
10	22	0.5	-0.5	SRCplausibility	Relativizer	1	2611	295	295	.	295	295	1	0
10	22	0.5	-0.5	SRCplausibility	Head Noun	1	2611	261	261	186	447	261	0	0
10	22	0.5	-0.5	SRCplausibility	Adverb	1	2611	515	811	206	1017	1498	0	1
10	22	0.5	-0.5	SRCplausibility	Matrix Verb	1	2611	.	.	.	.	.	.	.
10	22	0.5	-0.5	SRCplausibility	Matrix Clause	1	2611	261	1072	392	1464	1759	0	1
10	22	0.5	-0.5	SRCplausibility	Full RC	1	2611	349	852	295	1147	852	1	0
10	23	-0.5	-0.5	ORCplausibility	RC (N1V1)	1	1783	189	383	.	383	383	0	0
10	23	-0.5	-0.5	ORCplausibility	Relativizer	1	1783	.	.	.	.	.	.	.
10	23	-0.5	-0.5	ORCplausibility	Head Noun	1	1783	239	239	.	239	239	0	0
10	23	-0.5	-0.5	ORCplausibility	Adverb	1	1783	354	668	.	668	668	0	0
10	23	-0.5	-0.5	ORCplausibility	Matrix Verb	1	1783	493	493	.	493	493	0	0
10	23	-0.5	-0.5	ORCplausibility	Matrix Clause	1	1783	239	1400	.	1400	1400	0	0
10	23	-0.5	-0.5	ORCplausibility	Full RC	1	1783	189	383	.	383	383	0	0
10	24	-0.5	-0.5	ORCplausibility	RC (N1V1)	1	1833	180	528	393	921	528	1	0
10	24	-0.5	-0.5	ORCplausibility	Relativizer	1	1833	.	.	.	.	.	.	.
10	24	-0.5	-0.5	ORCplausibility	Head Noun	1	1833	148	148	.	148	148	0	0
10	24	-0.5	-0.5	ORCplausibility	Adverb	1	1833	502	502	.	502	502	0	0
10	24	-0.5	-0.5	ORCplausibility	Matrix Verb	1	1833	262	262	.	262	655	0	1
10	24	-0.5	-0.5	ORCplausibility	Matrix Clause	1	1833	148	912	.	912	1305	0	1
10	24	-0.5	-0.5	ORCplausibility	Full RC	1	1833	180	528	393	921	528	1	0
10	25	0.5	-0.5	SRCplausibility	RC (N1V1)	1	1685	204	388	386	774	388	1	0
10	25	0.5	-0.5	SRCplausibility	Relativizer	1	1685	.	.	.	.	.	.	.
10	25	0.5	-0.5	SRCplausibility	Head Noun	1	1685	191	191	148	339	191	1	0
10	25	0.5	-0.5	SRCplausibility	Adverb	1	1685	182	572	.	572	1106	0	1
10	25	0.5	-0.5	SRCplausibility	Matrix Verb	1	1685	.	.	.	.	.	.	.
10	25	0.5	-0.5	SRCplausibility	Matrix Clause	1	1685	191	911	.	911	1297	0	1
10	25	0.5	-0.5	SRCplausibility	Full RC	1	1685	204	388	386	774	388	1	0
10	26	0.5	-0.5	SRCplausibility	RC (N1V1)	1	914	161	533	.	533	533	0	0
10	26	0.5	-0.5	SRCplausibility	Relativizer	1	914	145	145	.	145	145	0	0
10	26	0.5	-0.5	SRCplausibility	Head Noun	1	914	236	236	.	236	236	0	0
10	26	0.5	-0.5	SRCplausibility	Adverb	1	914	.	.	.	.	.	.	.
10	26	0.5	-0.5	SRCplausibility	Matrix Verb	1	914	.	.	.	.	.	.	.
10	26	0.5	-0.5	SRCplausibility	Matrix Clause	1	914	236	236	.	236	236	0	0
10	26	0.5	-0.5	SRCplausibility	Full RC	1	914	161	678	.	678	678	0	0
10	27	-0.5	-0.5	ORCplausibility	RC (N1V1)	1	1737	261	439	.	439	439	0	0
10	27	-0.5	-0.5	ORCplausibility	Relativizer	1	1737	.	.	.	.	.	.	.
10	27	-0.5	-0.5	ORCplausibility	Head Noun	1	1737	191	191	.	191	191	0	0
10	27	-0.5	-0.5	ORCplausibility	Adverb	1	1737	172	948	.	948	948	0	0
10	27	-0.5	-0.5	ORCplausibility	Matrix Verb	1	1737	159	159	.	159	159	0	0
10	27	-0.5	-0.5	ORCplausibility	Matrix Clause	1	1737	191	1298	.	1298	1298	0	0
10	27	-0.5	-0.5	ORCplausibility	Full RC	1	1737	261	439	.	439	439	0	0
10	28	-0.5	-0.5	ORCplausibility	RC (N1V1)	1	2088	169	566	561	1127	566	1	0
10	28	-0.5	-0.5	ORCplausibility	Relativizer	1	2088	.	.	.	.	.	.	.
10	28	-0.5	-0.5	ORCplausibility	Head Noun	1	2088	219	219	514	733	219	0	0
10	28	-0.5	-0.5	ORCplausibility	Adverb	1	2088	228	228	.	228	1303	0	1
10	28	-0.5	-0.5	ORCplausibility	Matrix Verb	1	2088	.	.	.	.	.	.	.
10	28	-0.5	-0.5	ORCplausibility	Matrix Clause	1	2088	219	447	514	961	1522	0	1
10	28	-0.5	-0.5	ORCplausibility	Full RC	1	2088	169	566	561	1127	566	1	0
10	29	0.5	-0.5	SRCplausibility	RC (N1V1)	1	1952	304	497	489	986	497	1	0
10	29	0.5	-0.5	SRCplausibility	Relativizer	1	1952	.	.	.	.	.	.	.
10	29	0.5	-0.5	SRCplausibility	Head Noun	1	1952	230	230	.	230	230	0	0
10	29	0.5	-0.5	SRCplausibility	Adverb	1	1952	272	272	464	736	1225	0	1
10	29	0.5	-0.5	SRCplausibility	Matrix Verb	1	1952	.	.	.	.	.	.	.
10	29	0.5	-0.5	SRCplausibility	Matrix Clause	1	1952	230	502	464	966	1455	0	1
10	29	0.5	-0.5	SRCplausibility	Full RC	1	1952	304	497	489	986	497	1	0
10	30	0.5	-0.5	SRCplausibility	RC (N1V1)	1	2215	283	508	.	508	508	0	0
10	30	0.5	-0.5	SRCplausibility	Relativizer	1	2215	.	.	.	.	.	.	.
10	30	0.5	-0.5	SRCplausibility	Head Noun	1	2215	187	187	.	187	187	0	0
10	30	0.5	-0.5	SRCplausibility	Adverb	1	2215	161	755	.	755	755	0	0
10	30	0.5	-0.5	SRCplausibility	Matrix Verb	1	2215	765	765	.	765	765	0	0
10	30	0.5	-0.5	SRCplausibility	Matrix Clause	1	2215	187	1707	.	1707	1707	0	0
10	30	0.5	-0.5	SRCplausibility	Full RC	1	2215	283	508	.	508	508	0	0
10	31	-0.5	-0.5	ORCplausibility	RC (N1V1)	1	1844	157	458	.	458	458	0	0
10	31	-0.5	-0.5	ORCplausibility	Relativizer	1	1844	.	.	.	.	.	.	.
10	31	-0.5	-0.5	ORCplausibility	Head Noun	1	1844	160	160	.	160	160	0	0
10	31	-0.5	-0.5	ORCplausibility	Adverb	1	1844	265	265	.	265	265	0	0
10	31	-0.5	-0.5	ORCplausibility	Matrix Verb	1	1844	237	961	.	961	961	0	0
10	31	-0.5	-0.5	ORCplausibility	Matrix Clause	1	1844	160	1386	.	1386	1386	0	0
10	31	-0.5	-0.5	ORCplausibility	Full RC	1	1844	157	458	.	458	458	0	0
10	32	-0.5	-0.5	ORCplausibility	RC (N1V1)	1	2698	182	914	.	914	914	0	0
10	32	-0.5	-0.5	ORCplausibility	Relativizer	1	2698	266	266	.	266	266	1	0
10	32	-0.5	-0.5	ORCplausibility	Head Noun	1	2698	532	532	.	532	532	0	0
10	32	-0.5	-0.5	ORCplausibility	Adverb	1	2698	266	986	.	986	1252	0	1
10	32	-0.5	-0.5	ORCplausibility	Matrix Verb	1	2698	.	.	.	.	.	.	.
10	32	-0.5	-0.5	ORCplausibility	Matrix Clause	1	2698	532	1518	.	1518	1784	0	1
10	32	-0.5	-0.5	ORCplausibility	Full RC	1	2698	182	914	266	1180	914	1	0
11	1	0.5	-0.5	SRCplausibility	RC (N1V1)	1	1369	207	384	329	713	384	1	0
11	1	0.5	-0.5	SRCplausibility	Relativizer	1	1369	145	145	.	145	145	0	0
11	1	0.5	-0.5	SRCplausibility	Head Noun	1	1369	185	185	.	185	185	0	0
11	1	0.5	-0.5	SRCplausibility	Adverb	1	1369	326	326	.	326	655	0	1
11	1	0.5	-0.5	SRCplausibility	Matrix Verb	1	1369	.	.	.	.	.	.	.
11	1	0.5	-0.5	SRCplausibility	Matrix Clause	1	1369	185	511	.	511	840	0	1
11	1	0.5	-0.5	SRCplausibility	Full RC	1	1369	207	529	329	858	529	1	0
11	2	-0.5	-0.5	ORCplausibility	RC (N1V1)	1	1617	200	459	337	796	459	1	0
11	2	-0.5	-0.5	ORCplausibility	Relativizer	1	1617	.	.	.	.	.	.	.
11	2	-0.5	-0.5	ORCplausibility	Head Noun	1	1617	247	247	136	383	247	0	0
11	2	-0.5	-0.5	ORCplausibility	Adverb	1	1617	239	438	.	438	911	0	1
11	2	-0.5	-0.5	ORCplausibility	Matrix Verb	1	1617	.	.	.	.	.	.	.
11	2	-0.5	-0.5	ORCplausibility	Matrix Clause	1	1617	247	685	136	821	1158	0	1
11	2	-0.5	-0.5	ORCplausibility	Full RC	1	1617	200	459	337	796	459	1	0
11	3	-0.5	-0.5	ORCplausibility	RC (N1V1)	1	2151	204	635	207	842	635	1	0
11	3	-0.5	-0.5	ORCplausibility	Relativizer	1	2151	.	.	.	.	.	.	.
11	3	-0.5	-0.5	ORCplausibility	Head Noun	1	2151	232	232	.	232	232	0	0
11	3	-0.5	-0.5	ORCplausibility	Adverb	1	2151	305	305	207	512	305	1	0
11	3	-0.5	-0.5	ORCplausibility	Matrix Verb	1	2151	235	235	330	565	979	0	1
11	3	-0.5	-0.5	ORCplausibility	Matrix Clause	1	2151	232	1309	.	1309	1516	0	1
11	3	-0.5	-0.5	ORCplausibility	Full RC	1	2151	204	635	207	842	635	1	0
11	4	0.5	-0.5	SRCplausibility	RC (N1V1)	1	1594	186	677	182	859	677	1	0
11	4	0.5	-0.5	SRCplausibility	Relativizer	1	1594	.	.	.	.	.	.	.
11	4	0.5	-0.5	SRCplausibility	Head Noun	1	1594	236	236	.	236	236	0	0
11	4	0.5	-0.5	SRCplausibility	Adverb	1	1594	206	499	.	499	681	0	1
11	4	0.5	-0.5	SRCplausibility	Matrix Verb	1	1594	.	.	.	.	.	.	.
11	4	0.5	-0.5	SRCplausibility	Matrix Clause	1	1594	236	735	.	735	917	0	1
11	4	0.5	-0.5	SRCplausibility	Full RC	1	1594	186	677	182	859	677	1	0
11	6	-0.5	-0.5	ORCplausibility	RC (N1V1)	1	2290	178	688	.	688	688	0	0
11	6	-0.5	-0.5	ORCplausibility	Relativizer	1	2290	227	227	418	645	227	1	0
11	6	-0.5	-0.5	ORCplausibility	Head Noun	1	2290	.	.	.	.	.	.	.
11	6	-0.5	-0.5	ORCplausibility	Adverb	1	2290	344	634	136	770	634	0	0
11	6	-0.5	-0.5	ORCplausibility	Matrix Verb	1	2290	187	187	.	187	741	0	1
11	6	-0.5	-0.5	ORCplausibility	Matrix Clause	1	2290	344	821	136	957	1375	0	1
11	6	-0.5	-0.5	ORCplausibility	Full RC	1	2290	178	915	418	1333	915	1	0
11	7	-0.5	-0.5	ORCplausibility	RC (N1V1)	1	1293	172	506	.	506	506	0	0
11	7	-0.5	-0.5	ORCplausibility	Relativizer	1	1293	.	.	.	.	.	.	.
11	7	-0.5	-0.5	ORCplausibility	Head Noun	1	1293	428	428	.	428	428	0	0
11	7	-0.5	-0.5	ORCplausibility	Adverb	1	1293	212	212	.	212	212	0	0
11	7	-0.5	-0.5	ORCplausibility	Matrix Verb	1	1293	147	147	.	147	147	0	0
11	7	-0.5	-0.5	ORCplausibility	Matrix Clause	1	1293	428	787	.	787	787	0	0
11	7	-0.5	-0.5	ORCplausibility	Full RC	1	1293	172	506	.	506	506	0	0
11	8	0.5	-0.5	SRCplausibility	RC (N1V1)	1	1382	232	401	277	678	401	1	0
11	8	0.5	-0.5	SRCplausibility	Relativizer	1	1382	170	170	.	170	170	0	0
11	8	0.5	-0.5	SRCplausibility	Head Noun	1	1382	212	212	.	212	212	0	0
11	8	0.5	-0.5	SRCplausibility	Adverb	1	1382	236	236	.	236	236	0	0
11	8	0.5	-0.5	SRCplausibility	Matrix Verb	1	1382	86	86	.	86	363	0	1
11	8	0.5	-0.5	SRCplausibility	Matrix Clause	1	1382	212	534	.	534	811	0	1
11	8	0.5	-0.5	SRCplausibility	Full RC	1	1382	232	571	277	848	571	1	0
11	9	0.5	-0.5	SRCplausibility	RC (N1V1)	1	2258	185	559	288	847	559	1	0
11	9	0.5	-0.5	SRCplausibility	Relativizer	1	2258	240	240	.	240	240	0	0
11	9	0.5	-0.5	SRCplausibility	Head Noun	1	2258	258	488	141	629	488	0	0
11	9	0.5	-0.5	SRCplausibility	Adverb	1	2258	171	171	371	542	1211	0	1
11	9	0.5	-0.5	SRCplausibility	Matrix Verb	1	2258	.	.	.	.	.	.	.
11	9	0.5	-0.5	SRCplausibility	Matrix Clause	1	2258	258	659	512	1171	1699	0	1
11	9	0.5	-0.5	SRCplausibility	Full RC	1	2258	185	559	528	1087	559	1	0
11	10	-0.5	-0.5	ORCplausibility	RC (N1V1)	1	2176	181	657	.	657	657	0	0
11	10	-0.5	-0.5	ORCplausibility	Relativizer	1	2176	264	264	.	264	264	0	0
11	10	-0.5	-0.5	ORCplausibility	Head Noun	1	2176	234	234	.	234	234	0	0
11	10	-0.5	-0.5	ORCplausibility	Adverb	1	2176	302	302	.	302	302	0	0
11	10	-0.5	-0.5	ORCplausibility	Matrix Verb	1	2176	719	719	.	719	719	0	0
11	10	-0.5	-0.5	ORCplausibility	Matrix Clause	1	2176	234	1255	.	1255	1255	0	0
11	10	-0.5	-0.5	ORCplausibility	Full RC	1	2176	181	921	.	921	921	0	0
11	11	-0.5	-0.5	ORCplausibility	RC (N1V1)	1	2224	188	908	409	1317	908	1	0
11	11	-0.5	-0.5	ORCplausibility	Relativizer	1	2224	.	.	.	.	.	.	.
11	11	-0.5	-0.5	ORCplausibility	Head Noun	1	2224	227	227	.	227	227	0	0
11	11	-0.5	-0.5	ORCplausibility	Adverb	1	2224	221	369	177	546	369	1	0
11	11	-0.5	-0.5	ORCplausibility	Matrix Verb	1	2224	134	134	.	134	720	0	1
11	11	-0.5	-0.5	ORCplausibility	Matrix Clause	1	2224	227	907	.	907	1316	0	1
11	11	-0.5	-0.5	ORCplausibility	Full RC	1	2224	188	908	409	1317	908	1	0
11	12	0.5	-0.5	SRCplausibility	RC (N1V1)	1	1685	173	660	.	660	660	0	0
11	12	0.5	-0.5	SRCplausibility	Relativizer	1	1685	107	107	.	107	107	1	0
11	12	0.5	-0.5	SRCplausibility	Head Noun	1	1685	215	215	.	215	215	0	0
11	12	0.5	-0.5	SRCplausibility	Adverb	1	1685	332	516	.	516	516	0	0
11	12	0.5	-0.5	SRCplausibility	Matrix Verb	1	1685	187	187	.	187	294	0	1
11	12	0.5	-0.5	SRCplausibility	Matrix Clause	1	1685	215	918	.	918	1025	0	1
11	12	0.5	-0.5	SRCplausibility	Full RC	1	1685	173	660	107	767	660	1	0
11	13	0.5	-0.5	SRCplausibility	RC (N1V1)	1	2190	301	1118	112	1230	1118	1	0
11	13	0.5	-0.5	SRCplausibility	Relativizer	1	2190	212	212	.	212	212	0	0
11	13	0.5	-0.5	SRCplausibility	Head Noun	1	2190	193	193	.	193	193	0	0
11	13	0.5	-0.5	SRCplausibility	Adverb	1	2190	252	555	.	555	667	0	1
11	13	0.5	-0.5	SRCplausibility	Matrix Verb	1	2190	.	.	.	.	.	.	.
11	13	0.5	-0.5	SRCplausibility	Matrix Clause	1	2190	193	748	.	748	860	0	1
11	13	0.5	-0.5	SRCplausibility	Full RC	1	2190	301	1330	112	1442	1330	1	0
11	14	-0.5	-0.5	ORCplausibility	RC (N1V1)	1	1355	165	621	110	731	621	1	0
11	14	-0.5	-0.5	ORCplausibility	Relativizer	1	1355	.	.	.	.	.	.	.
11	14	-0.5	-0.5	ORCplausibility	Head Noun	1	1355	330	330	.	330	330	0	0
11	14	-0.5	-0.5	ORCplausibility	Adverb	1	1355	294	294	.	294	404	0	1
11	14	-0.5	-0.5	ORCplausibility	Matrix Verb	1	1355	.	.	.	.	.	.	.
11	14	-0.5	-0.5	ORCplausibility	Matrix Clause	1	1355	330	624	.	624	734	0	1
11	14	-0.5	-0.5	ORCplausibility	Full RC	1	1355	165	621	110	731	621	1	0
11	15	-0.5	-0.5	ORCplausibility	RC (N1V1)	1	1280	221	599	111	710	599	1	0
11	15	-0.5	-0.5	ORCplausibility	Relativizer	1	1280	.	.	.	.	.	.	.
11	15	-0.5	-0.5	ORCplausibility	Head Noun	1	1280	191	191	.	191	191	0	0
11	15	-0.5	-0.5	ORCplausibility	Adverb	1	1280	276	379	.	379	490	0	1
11	15	-0.5	-0.5	ORCplausibility	Matrix Verb	1	1280	.	.	.	.	.	.	.
11	15	-0.5	-0.5	ORCplausibility	Matrix Clause	1	1280	191	570	.	570	681	0	1
11	15	-0.5	-0.5	ORCplausibility	Full RC	1	1280	221	599	111	710	599	1	0
11	16	0.5	-0.5	SRCplausibility	RC (N1V1)	1	1774	518	728	.	728	728	0	0
11	16	0.5	-0.5	SRCplausibility	Relativizer	1	1774	.	.	.	.	.	.	.
11	16	0.5	-0.5	SRCplausibility	Head Noun	1	1774	314	314	.	314	314	0	0
11	16	0.5	-0.5	SRCplausibility	Adverb	1	1774	142	142	184	326	142	1	0
11	16	0.5	-0.5	SRCplausibility	Matrix Verb	1	1774	243	406	.	406	590	0	1
11	16	0.5	-0.5	SRCplausibility	Matrix Clause	1	1774	314	1046	.	1046	1046	0	0
11	16	0.5	-0.5	SRCplausibility	Full RC	1	1774	518	728	.	728	728	0	0
11	17	0.5	-0.5	SRCplausibility	RC (N1V1)	1	1608	227	395	135	530	395	1	0
11	17	0.5	-0.5	SRCplausibility	Relativizer	1	1608	193	193	.	193	328	1	1
11	17	0.5	-0.5	SRCplausibility	Head Noun	1	1608	218	423	.	423	423	0	0
11	17	0.5	-0.5	SRCplausibility	Adverb	1	1608	462	462	.	462	790	0	1
[truncated: 10,712 more rows]

## Sheet: Experiment 2
subject	item	RC condition	determiner_type	interaction	ID	Accuracy	Total Reading Time of the Sentence	First-Fixation Duration	First Pass Time	Rereading time	Dwell Time	Go-Past Time	Regression-IN	Regression-OUT
1	1	0.5	0.5	SRCmarked	RC(N1V1)	1	9920	164	643	2344	2987	643	1	0
1	1	0.5	0.5	SRCmarked	freq.phrase	1	9920	160	160	.	160	160	0	0
1	1	0.5	0.5	SRCmarked	Relativizer	1	9920	195	195	338	533	195	1	0
1	1	0.5	0.5	SRCmarked	Head Noun	1	9920	502	502	1297	1799	502	0	0
1	1	0.5	0.5	SRCmarked	Matrix Object	1	9920	493	493	.	493	493	0	0
1	1	0.5	0.5	SRCmarked	Matrix Verb	1	9920	304	304	386	690	304	1	0
1	1	0.5	0.5	SRCmarked	Accuracy	1	.	.	.	.	.	.	.	.
1	1	0.5	0.5	SRCmarked	Full RC	1	9920	164	998	2682	3680	998	1	0
1	1	0.5	0.5	SRCmarked	Matrix Clause	1	9920	502	1299	1683	2982	1299	1	0
1	2	0.5	0.5	SRCmarked	RC(N1V1)	1	6011	166	166	2003	2169	983	1	1
1	2	0.5	0.5	SRCmarked	freq.phrase	1	6011	197	197	430	627	197	1	0
1	2	0.5	0.5	SRCmarked	Relativizer	1	6011	.	.	.	.	.	.	.
1	2	0.5	0.5	SRCmarked	Head Noun	1	6011	286	286	256	542	286	0	0
1	2	0.5	0.5	SRCmarked	Matrix Object	1	6011	191	385	272	657	2651	0	1
1	2	0.5	0.5	SRCmarked	Matrix Verb	1	6011	202	202	.	202	202	0	0
1	2	0.5	0.5	SRCmarked	Accuracy	1	.	.	.	.	.	.	.	.
1	2	0.5	0.5	SRCmarked	Full RC	1	6011	166	166	2630	2796	1180	1	1
1	2	0.5	0.5	SRCmarked	Matrix Clause	1	6011	286	671	730	1401	3139	0	1
1	3	0.5	0.5	SRCmarked	RC(N1V1)	1	4767	208	208	504	712	884	1	1
1	3	0.5	0.5	SRCmarked	freq.phrase	1	4767	271	271	353	624	541	1	1
1	3	0.5	0.5	SRCmarked	Relativizer	1	4767	179	179	.	179	179	0	0
1	3	0.5	0.5	SRCmarked	Head Noun	1	4767	158	158	109	267	158	1	0
1	3	0.5	0.5	SRCmarked	Matrix Object	1	4767	350	350	185	535	693	0	1
1	3	0.5	0.5	SRCmarked	Matrix Verb	1	4767	192	192	.	192	192	1	0
1	3	0.5	0.5	SRCmarked	Accuracy	1	.	.	.	.	.	.	.	.
1	3	0.5	0.5	SRCmarked	Full RC	1	4767	208	208	1307	1515	1604	1	1
1	3	0.5	0.5	SRCmarked	Matrix Clause	1	4767	350	693	301	994	693	1	0
1	4	0.5	0.5	SRCmarked	RC(N1V1)	1	4067	202	613	206	819	613	1	0
1	4	0.5	0.5	SRCmarked	freq.phrase	1	4067	171	171	419	590	171	1	0
1	4	0.5	0.5	SRCmarked	Relativizer	1	4067	.	.	.	.	.	.	.
1	4	0.5	0.5	SRCmarked	Head Noun	1	4067	263	263	.	263	263	0	0
1	4	0.5	0.5	SRCmarked	Matrix Object	1	4067	259	259	.	259	259	0	0
1	4	0.5	0.5	SRCmarked	Matrix Verb	1	4067	156	306	.	306	306	0	0
1	4	0.5	0.5	SRCmarked	Accuracy	1	.	.	.	.	.	.	.	.
1	4	0.5	0.5	SRCmarked	Full RC	1	4067	202	784	625	1409	784	1	0
1	4	0.5	0.5	SRCmarked	Matrix Clause	1	4067	263	828	.	828	828	0	0
1	5	-0.5	-0.5	ORCnull	RC(N1V1)	1	8961	299	385	1463	1848	385	1	0
1	5	-0.5	-0.5	ORCnull	freq.phrase	1	8961	159	159	487	646	159	1	0
1	5	-0.5	-0.5	ORCnull	Relativizer	1	8961	141	141	83	224	1850	1	0
1	5	-0.5	-0.5	ORCnull	Head Noun	1	8961	200	200	1145	1345	668	1	1
1	5	-0.5	-0.5	ORCnull	Matrix Object	1	8961	373	373	687	1060	1032	1	1
1	5	-0.5	-0.5	ORCnull	Matrix Verb	1	8961	210	210	1142	1352	210	1	0
1	5	-0.5	-0.5	ORCnull	Accuracy	1	.	.	.	.	.	.	.	.
1	5	-0.5	-0.5	ORCnull	Full RC	1	8961	299	385	2333	2718	385	1	0
1	5	-0.5	-0.5	ORCnull	Matrix Clause	1	8961	200	200	3557	3757	1910	1	1
1	5	-0.5	-0.5	ORCnull	Full RC	1	8961	299	385	2333	2718	385	1	0
1	5	-0.5	-0.5	ORCnull	Matrix Clause	1	8961	200	200	3557	3757	1910	1	1
1	6	-0.5	-0.5	ORCnull	RC(N1V1)	1	7364	190	190	1834	2024	637	1	1
1	6	-0.5	-0.5	ORCnull	freq.phrase	1	7364	94	94	632	726	94	1	0
1	6	-0.5	-0.5	ORCnull	Relativizer	1	7364	180	180	.	180	274	0	1
1	6	-0.5	-0.5	ORCnull	Head Noun	1	7364	166	166	724	890	998	0	1
1	6	-0.5	-0.5	ORCnull	Matrix Object	1	7364	107	107	259	366	107	1	0
1	6	-0.5	-0.5	ORCnull	Matrix Verb	1	7364	309	309	467	776	671	0	1
1	6	-0.5	-0.5	ORCnull	Accuracy	1	.	.	.	.	.	.	.	.
1	6	-0.5	-0.5	ORCnull	Full RC	1	7364	190	190	2740	2930	911	1	1
1	6	-0.5	-0.5	ORCnull	Matrix Clause	1	7364	166	166	1866	2032	1669	0	1
1	6	-0.5	-0.5	ORCnull	Full RC	1	7364	190	190	2740	2930	911	1	1
1	6	-0.5	-0.5	ORCnull	Matrix Clause	1	7364	166	166	1866	2032	1669	0	1
1	7	-0.5	-0.5	ORCnull	RC(N1V1)	1	3458	246	713	312	1025	713	1	0
1	7	-0.5	-0.5	ORCnull	freq.phrase	1	3458	258	258	.	258	258	0	0
1	7	-0.5	-0.5	ORCnull	Relativizer	1	3458	.	.	.	.	.	.	.
1	7	-0.5	-0.5	ORCnull	Head Noun	1	3458	282	282	140	422	282	1	0
1	7	-0.5	-0.5	ORCnull	Matrix Object	1	3458	112	112	.	112	252	0	1
1	7	-0.5	-0.5	ORCnull	Matrix Verb	1	3458	241	241	.	241	241	0	0
1	7	-0.5	-0.5	ORCnull	Accuracy	1	.	.	.	.	.	.	.	.
1	7	-0.5	-0.5	ORCnull	Full RC	1	3458	246	971	312	1283	971	1	0
1	7	-0.5	-0.5	ORCnull	Matrix Clause	1	3458	282	775	.	775	775	0	0
1	7	-0.5	-0.5	ORCnull	Full RC	1	3458	246	971	312	1283	971	1	0
1	7	-0.5	-0.5	ORCnull	Matrix Clause	1	3458	282	775	.	775	775	0	0
1	8	-0.5	-0.5	ORCnull	RC(N1V1)	1	7868	254	971	2248	3219	971	1	0
1	8	-0.5	-0.5	ORCnull	freq.phrase	1	7868	230	230	.	230	230	1	0
1	8	-0.5	-0.5	ORCnull	Relativizer	1	7868	249	249	239	488	249	1	0
1	8	-0.5	-0.5	ORCnull	Head Noun	1	7868	286	286	1714	2000	2759	0	1
1	8	-0.5	-0.5	ORCnull	Matrix Object	1	7868	284	284	280	564	284	0	0
1	8	-0.5	-0.5	ORCnull	Matrix Verb	1	7868	107	107	152	259	107	0	0
1	8	-0.5	-0.5	ORCnull	Accuracy	1	.	.	.	.	.	.	.	.
1	8	-0.5	-0.5	ORCnull	Full RC	1	7868	254	971	2966	3937	971	1	0
1	8	-0.5	-0.5	ORCnull	Matrix Clause	1	7868	286	286	2537	2823	3150	0	1
1	8	-0.5	-0.5	ORCnull	Full RC	1	7868	254	971	2966	3937	971	1	0
1	8	-0.5	-0.5	ORCnull	Matrix Clause	1	7868	286	286	2537	2823	3150	0	1
1	9	0.5	-0.5	SRCnull	RC(N1V1)	1	4351	284	824	285	1109	824	1	0
1	9	0.5	-0.5	SRCnull	freq.phrase	1	4351	287	287	.	287	287	0	0
1	9	0.5	-0.5	SRCnull	Relativizer	1	4351	.	.	.	.	.	.	.
1	9	0.5	-0.5	SRCnull	Head Noun	1	4351	328	559	.	559	559	0	0
1	9	0.5	-0.5	SRCnull	Matrix Object	1	4351	324	324	.	324	324	0	0
1	9	0.5	-0.5	SRCnull	Matrix Verb	1	4351	232	232	100	332	232	1	0
1	9	0.5	-0.5	SRCnull	Accuracy	1	.	.	.	.	.	.	.	.
1	9	0.5	-0.5	SRCnull	Full RC	1	4351	284	1111	285	1396	1111	1	0
1	9	0.5	-0.5	SRCnull	Matrix Clause	1	4351	328	1115	100	1215	1115	1	0
1	9	0.5	-0.5	SRCnull	Full RC	1	4351	284	1111	285	1396	1111	1	0
1	9	0.5	-0.5	SRCnull	Matrix Clause	1	4351	328	1115	100	1215	1115	1	0
1	10	0.5	-0.5	SRCnull	RC(N1V1)	1	8494	349	1078	1320	2398	1078	1	0
1	10	0.5	-0.5	SRCnull	freq.phrase	1	8494	215	480	1202	1682	480	1	0
1	10	0.5	-0.5	SRCnull	Relativizer	1	8494	103	103	.	103	278	0	0
1	10	0.5	-0.5	SRCnull	Head Noun	1	8494	272	272	367	639	272	1	0
1	10	0.5	-0.5	SRCnull	Matrix Object	1	8494	349	349	793	1142	349	1	0
1	10	0.5	-0.5	SRCnull	Matrix Verb	1	8494	211	211	.	211	211	0	0
1	10	0.5	-0.5	SRCnull	Accuracy	1	.	.	.	.	.	.	.	.
1	10	0.5	-0.5	SRCnull	Full RC	1	8494	349	1558	2625	4183	1558	1	0
1	10	0.5	-0.5	SRCnull	Matrix Clause	1	8494	272	621	1371	1992	621	1	0
1	10	0.5	-0.5	SRCnull	Full RC	1	8494	349	1558	2625	4183	1558	1	0
1	10	0.5	-0.5	SRCnull	Matrix Clause	1	8494	272	621	1371	1992	621	1	0
1	11	0.5	-0.5	SRCnull	RC(N1V1)	1	3464	236	492	424	916	492	1	0
1	11	0.5	-0.5	SRCnull	freq.phrase	1	3464	195	195	.	195	354	0	1
1	11	0.5	-0.5	SRCnull	Relativizer	1	3464	179	179	.	179	179	0	0
1	11	0.5	-0.5	SRCnull	Head Noun	1	3464	313	313	179	492	313	1	0
1	11	0.5	-0.5	SRCnull	Matrix Object	1	3464	186	451	.	451	630	0	1
1	11	0.5	-0.5	SRCnull	Matrix Verb	1	3464	262	433	.	433	433	0	0
1	11	0.5	-0.5	SRCnull	Accuracy	1	.	.	.	.	.	.	.	.
1	11	0.5	-0.5	SRCnull	Full RC	1	3464	236	1025	265	1290	1025	1	0
1	11	0.5	-0.5	SRCnull	Matrix Clause	1	3464	313	1376	.	1376	1376	0	0
1	11	0.5	-0.5	SRCnull	Full RC	1	3464	236	1025	265	1290	1025	1	0
1	11	0.5	-0.5	SRCnull	Matrix Clause	1	3464	313	1376	.	1376	1376	0	0
1	12	0.5	-0.5	SRCnull	Accuracy	0	.	.	.	.	.	.	.	.
1	13	-0.5	0.5	ORCmarked	RC(N1V1)	1	5881	216	643	1142	1785	643	1	0
1	13	-0.5	0.5	ORCmarked	freq.phrase	1	5881	349	349	194	543	349	0	0
1	13	-0.5	0.5	ORCmarked	Relativizer	1	5881	.	.	.	.	.	.	.
1	13	-0.5	0.5	ORCmarked	Head Noun	1	5881	365	365	195	560	365	0	0
1	13	-0.5	0.5	ORCmarked	Matrix Object	1	5881	190	310	.	310	310	0	0
1	13	-0.5	0.5	ORCmarked	Matrix Verb	1	5881	197	487	590	1077	487	0	0
1	13	-0.5	0.5	ORCmarked	Accuracy	1	.	.	.	.	.	.	.	.
1	13	-0.5	0.5	ORCmarked	Full RC	1	5881	216	992	1336	2328	992	1	0
1	13	-0.5	0.5	ORCmarked	Matrix Clause	1	5881	365	1162	785	1947	1162	0	0
1	14	-0.5	0.5	ORCmarked	RC(N1V1)	1	4796	133	424	585	1009	1301	0	1
1	14	-0.5	0.5	ORCmarked	freq.phrase	1	4796	.	.	.	.	.	.	.
1	14	-0.5	0.5	ORCmarked	Relativizer	1	4796	286	286	.	286	286	0	0
1	14	-0.5	0.5	ORCmarked	Head Noun	1	4796	269	269	.	269	269	0	0
1	14	-0.5	0.5	ORCmarked	Matrix Object	1	4796	215	305	.	305	305	0	0
1	14	-0.5	0.5	ORCmarked	Matrix Verb	1	4796	313	313	.	313	313	0	0
1	14	-0.5	0.5	ORCmarked	Accuracy	1	.	.	.	.	.	.	.	.
1	14	-0.5	0.5	ORCmarked	Full RC	1	4796	133	424	871	1295	1587	0	1
1	14	-0.5	0.5	ORCmarked	Matrix Clause	1	4796	269	887	.	887	887	0	0
1	15	-0.5	0.5	ORCmarked	RC(N1V1)	1	7272	255	255	432	687	881	0	1
1	15	-0.5	0.5	ORCmarked	freq.phrase	1	7272	157	157	.	157	157	1	0
1	15	-0.5	0.5	ORCmarked	Relativizer	1	7272	198	198	231	429	355	1	1
1	15	-0.5	0.5	ORCmarked	Head Noun	1	7272	426	426	820	1246	426	1	0
1	15	-0.5	0.5	ORCmarked	Matrix Object	1	7272	306	306	865	1171	981	1	1
1	15	-0.5	0.5	ORCmarked	Matrix Verb	1	7272	278	593	522	1115	593	1	0
1	15	-0.5	0.5	ORCmarked	Accuracy	1	.	.	.	.	.	.	.	.
1	15	-0.5	0.5	ORCmarked	Full RC	1	7272	255	255	1018	1273	1236	1	1
1	15	-0.5	0.5	ORCmarked	Matrix Clause	1	7272	426	2000	1532	3532	2000	1	0
1	16	-0.5	0.5	ORCmarked	RC(N1V1)	1	7072	184	184	1843	2027	1538	1	1
1	16	-0.5	0.5	ORCmarked	freq.phrase	1	7072	101	101	705	806	101	1	0
1	16	-0.5	0.5	ORCmarked	Relativizer	1	7072	325	325	.	325	325	0	0
1	16	-0.5	0.5	ORCmarked	Head Noun	1	7072	270	270	.	270	270	0	0
1	16	-0.5	0.5	ORCmarked	Matrix Object	1	7072	288	288	268	556	288	1	0
1	16	-0.5	0.5	ORCmarked	Matrix Verb	1	7072	167	167	599	766	920	0	1
1	16	-0.5	0.5	ORCmarked	Accuracy	1	.	.	.	.	.	.	.	.
1	16	-0.5	0.5	ORCmarked	Full RC	1	7072	184	184	2974	3158	1639	1	1
1	16	-0.5	0.5	ORCmarked	Matrix Clause	1	7072	270	1478	114	1592	1478	0	0
1	17	0.5	0.5	SRCmarked	RC(N1V1)	1	3854	193	420	315	735	420	0	0
1	17	0.5	0.5	SRCmarked	freq.phrase	1	3854	.	.	.	.	.	.	.
1	17	0.5	0.5	SRCmarked	Relativizer	1	3854	270	270	.	270	270	0	0
1	17	0.5	0.5	SRCmarked	Head Noun	1	3854	409	409	.	409	409	0	0
1	17	0.5	0.5	SRCmarked	Matrix Object	1	3854	211	211	113	324	211	0	0
1	17	0.5	0.5	SRCmarked	Matrix Verb	1	3854	303	391	.	391	391	0	0
1	17	0.5	0.5	SRCmarked	Accuracy	1	.	.	.	.	.	.	.	.
1	17	0.5	0.5	SRCmarked	Full RC	1	3854	193	690	315	1005	690	0	0
1	17	0.5	0.5	SRCmarked	Matrix Clause	1	3854	409	1011	113	1124	1011	0	0
1	18	-0.5	-0.5	ORCnull	RC(N1V1)	1	5550	214	520	303	823	520	1	0
1	18	-0.5	-0.5	ORCnull	freq.phrase	1	5550	150	150	83	233	150	1	0
1	18	-0.5	-0.5	ORCnull	Relativizer	1	5550	184	184	.	184	184	0	0
1	18	-0.5	-0.5	ORCnull	Head Noun	1	5550	290	290	.	290	290	1	0
1	18	-0.5	-0.5	ORCnull	Matrix Object	1	5550	200	200	705	905	963	1	1
1	18	-0.5	-0.5	ORCnull	Matrix Verb	1	5550	292	292	1415	1707	813	1	1
1	18	-0.5	-0.5	ORCnull	Accuracy	1	.	.	.	.	.	.	.	.
1	18	-0.5	-0.5	ORCnull	Full RC	1	5550	214	854	386	1240	854	1	0
1	18	-0.5	-0.5	ORCnull	Matrix Clause	1	5550	200	655	2247	2902	1776	1	1
1	18	-0.5	-0.5	ORCnull	Full RC	1	5550	214	854	386	1240	854	1	0
1	18	-0.5	-0.5	ORCnull	Matrix Clause	1	5550	200	655	2247	2902	1776	1	1
1	19	0.5	-0.5	SRCnull	RC(N1V1)	1	5107	220	874	704	1578	874	1	0
1	19	0.5	-0.5	SRCnull	freq.phrase	1	5107	87	87	342	429	265	1	1
1	19	0.5	-0.5	SRCnull	Relativizer	1	5107	345	345	.	345	610	0	1
1	19	0.5	-0.5	SRCnull	Head Noun	1	5107	345	345	322	667	815	0	1
1	19	0.5	-0.5	SRCnull	Matrix Object	1	5107	297	297	199	496	297	1	0
1	19	0.5	-0.5	SRCnull	Matrix Verb	1	5107	318	318	469	787	905	1	1
1	19	0.5	-0.5	SRCnull	Accuracy	1	.	.	.	.	.	.	.	.
1	19	0.5	-0.5	SRCnull	Full RC	1	5107	220	1484	868	2352	1484	1	0
1	19	0.5	-0.5	SRCnull	Matrix Clause	1	5107	345	345	1605	1950	1720	1	1
1	19	0.5	-0.5	SRCnull	Full RC	1	5107	220	1484	868	2352	1484	1	0
1	19	0.5	-0.5	SRCnull	Matrix Clause	1	5107	345	345	1605	1950	1720	1	1
1	20	-0.5	0.5	ORCmarked	RC(N1V1)	1	8222	211	1263	207	1470	1263	1	0
1	20	-0.5	0.5	ORCmarked	freq.phrase	1	8222	246	448	158	606	448	1	0
1	20	-0.5	0.5	ORCmarked	Relativizer	1	8222	.	.	.	.	.	.	.
1	20	-0.5	0.5	ORCmarked	Head Noun	1	8222	208	208	860	1068	1212	1	1
1	20	-0.5	0.5	ORCmarked	Matrix Object	1	8222	225	1524	.	1524	1524	0	0
1	20	-0.5	0.5	ORCmarked	Matrix Verb	1	8222	225	427	.	427	427	0	0
1	20	-0.5	0.5	ORCmarked	Accuracy	1	.	.	.	.	.	.	.	.
1	20	-0.5	0.5	ORCmarked	Full RC	1	8222	211	1711	365	2076	1711	1	0
1	20	-0.5	0.5	ORCmarked	Matrix Clause	1	8222	208	208	2811	3019	3163	1	1
1	21	0.5	0.5	SRCmarked	RC(N1V1)	1	3491	169	169	682	851	938	1	1
1	21	0.5	0.5	SRCmarked	freq.phrase	1	3491	170	170	202	372	170	1	0
1	21	0.5	0.5	SRCmarked	Relativizer	1	3491	313	313	.	313	609	0	1
1	21	0.5	0.5	SRCmarked	Head Noun	1	3491	250	250	.	250	250	0	0
1	21	0.5	0.5	SRCmarked	Matrix Object	1	3491	332	332	.	332	332	0	0
1	21	0.5	0.5	SRCmarked	Matrix Verb	1	3491	165	165	.	165	165	0	0
1	21	0.5	0.5	SRCmarked	Accuracy	1	.	.	.	.	.	.	.	.
1	21	0.5	0.5	SRCmarked	Full RC	1	3491	169	169	1367	1536	1108	1	1
1	21	0.5	0.5	SRCmarked	Matrix Clause	1	3491	250	747	.	747	747	0	0
1	22	-0.5	-0.5	ORCnull	RC(N1V1)	1	5620	210	691	1408	2099	691	1	0
1	22	-0.5	-0.5	ORCnull	freq.phrase	1	5620	197	197	293	490	197	1	0
1	22	-0.5	-0.5	ORCnull	Relativizer	1	5620	251	251	.	251	448	0	1
1	22	-0.5	-0.5	ORCnull	Head Noun	1	5620	277	277	731	1008	277	0	0
1	22	-0.5	-0.5	ORCnull	Matrix Object	1	5620	407	407	.	407	407	0	0
1	22	-0.5	-0.5	ORCnull	Matrix Verb	1	5620	123	123	.	123	123	0	0
1	22	-0.5	-0.5	ORCnull	Accuracy	1	.	.	.	.	.	.	.	.
1	22	-0.5	-0.5	ORCnull	Full RC	1	5620	210	1139	1701	2840	1139	1	0
1	22	-0.5	-0.5	ORCnull	Matrix Clause	1	5620	277	807	731	1538	807	0	0
1	22	-0.5	-0.5	ORCnull	Full RC	1	5620	210	1139	1701	2840	1139	1	0
1	22	-0.5	-0.5	ORCnull	Matrix Clause	1	5620	277	807	731	1538	807	0	0
1	23	0.5	-0.5	SRCnull	RC(N1V1)	1	4375	114	829	401	1230	829	1	0
1	23	0.5	-0.5	SRCnull	freq.phrase	1	4375	179	179	603	782	179	1	0
1	23	0.5	-0.5	SRCnull	Relativizer	1	4375	.	.	.	.	.	.	.
1	23	0.5	-0.5	SRCnull	Head Noun	1	4375	422	422	545	967	1299	1	1
1	23	0.5	-0.5	SRCnull	Matrix Object	1	4375	259	259	.	259	259	0	0
1	23	0.5	-0.5	SRCnull	Matrix Verb	1	4375	192	192	.	192	192	0	0
1	23	0.5	-0.5	SRCnull	Accuracy	1	.	.	.	.	.	.	.	.
1	23	0.5	-0.5	SRCnull	Full RC	1	4375	114	1008	1004	2012	1008	1	0
1	23	0.5	-0.5	SRCnull	Matrix Clause	1	4375	422	422	996	1418	1750	1	1
1	23	0.5	-0.5	SRCnull	Full RC	1	4375	114	1008	1004	2012	1008	1	0
1	23	0.5	-0.5	SRCnull	Matrix Clause	1	4375	422	422	996	1418	1750	1	1
1	24	-0.5	0.5	ORCmarked	Accuracy	0	.	.	.	.	.	.	.	.
1	25	0.5	0.5	SRCmarked	RC(N1V1)	1	4322	414	414	1158	1572	1516	1	1
1	25	0.5	0.5	SRCmarked	freq.phrase	1	4322	.	.	.	.	.	.	.
1	25	0.5	0.5	SRCmarked	Relativizer	1	4322	215	215	.	215	215	0	0
1	25	0.5	0.5	SRCmarked	Head Noun	1	4322	.	.	.	.	.	.	.
1	25	0.5	0.5	SRCmarked	Matrix Object	1	4322	313	313	327	640	313	1	0
1	25	0.5	0.5	SRCmarked	Matrix Verb	1	4322	141	141	.	141	468	1	0
1	25	0.5	0.5	SRCmarked	Accuracy	1	.	.	.	.	.	.	.	.
1	25	0.5	0.5	SRCmarked	Full RC	1	4322	414	414	1373	1787	1731	1	1
1	25	0.5	0.5	SRCmarked	Matrix Clause	1	4322	313	313	468	781	313	1	0
1	26	-0.5	-0.5	ORCnull	RC(N1V1)	1	5396	234	840	584	1424	840	1	0
1	26	-0.5	-0.5	ORCnull	freq.phrase	1	5396	143	143	282	425	335	1	1
1	26	-0.5	-0.5	ORCnull	Relativizer	1	5396	314	314	.	314	596	0	1
1	26	-0.5	-0.5	ORCnull	Head Noun	1	5396	345	345	117	462	345	1	0
1	26	-0.5	-0.5	ORCnull	Matrix Object	1	5396	295	295	113	408	295	1	0
1	26	-0.5	-0.5	ORCnull	Matrix Verb	1	5396	201	201	151	352	314	1	1
1	26	-0.5	-0.5	ORCnull	Accuracy	1	.	.	.	.	.	.	.	.
1	26	-0.5	-0.5	ORCnull	Full RC	1	5396	234	1771	392	2163	1771	0	0
1	26	-0.5	-0.5	ORCnull	Matrix Clause	1	5396	345	954	268	1222	954	1	0
1	26	-0.5	-0.5	ORCnull	Full RC	1	5396	234	1771	392	2163	1771	0	0
1	26	-0.5	-0.5	ORCnull	Matrix Clause	1	5396	345	954	268	1222	954	1	0
1	27	0.5	-0.5	SRCnull	RC(N1V1)	1	7836	266	659	1773	2432	659	1	0
1	27	0.5	-0.5	SRCnull	freq.phrase	1	7836	209	209	122	331	209	0	0
1	27	0.5	-0.5	SRCnull	Relativizer	1	7836	178	178	437	615	178	1	0
1	27	0.5	-0.5	SRCnull	Head Noun	1	7836	215	438	363	801	438	0	0
1	27	0.5	-0.5	SRCnull	Matrix Object	1	7836	123	123	581	704	882	0	1
1	27	0.5	-0.5	SRCnull	Matrix Verb	1	7836	236	498	.	498	498	0	0
1	27	0.5	-0.5	SRCnull	Accuracy	1	.	.	.	.	.	.	.	.
1	27	0.5	-0.5	SRCnull	Full RC	1	7836	266	868	2510	3378	868	1	0
1	27	0.5	-0.5	SRCnull	Matrix Clause	1	7836	215	561	1442	2003	1818	0	1
1	27	0.5	-0.5	SRCnull	Full RC	1	7836	266	868	2510	3378	868	1	0
1	27	0.5	-0.5	SRCnull	Matrix Clause	1	7836	215	561	1442	2003	1818	0	1
1	28	-0.5	0.5	ORCmarked	Accuracy	0	.	.	.	.	.	.	.	.
1	29	0.5	0.5	SRCmarked	RC(N1V1)	1	7440	490	865	1019	1884	865	1	0
1	29	0.5	0.5	SRCmarked	freq.phrase	1	7440	178	178	476	654	1102	1	0
1	29	0.5	0.5	SRCmarked	Relativizer	1	7440	219	219	183	402	1122	1	0
1	29	0.5	0.5	SRCmarked	Head Noun	1	7440	321	321	461	782	1605	0	1
1	29	0.5	0.5	SRCmarked	Matrix Object	1	7440	608	608	110	718	608	1	0
1	29	0.5	0.5	SRCmarked	Matrix Verb	1	7440	361	361	309	670	471	1	1
1	29	0.5	0.5	SRCmarked	Accuracy	1	.	.	.	.	.	.	.	.
1	29	0.5	0.5	SRCmarked	Full RC	1	7440	490	865	2075	2940	865	1	0
1	29	0.5	0.5	SRCmarked	Matrix Clause	1	7440	321	321	1849	2170	2684	1	1
1	30	-0.5	-0.5	ORCnull	RC(N1V1)	1	3699	215	471	645	1116	471	1	0
1	30	-0.5	-0.5	ORCnull	freq.phrase	1	3699	272	272	247	519	272	1	0
1	30	-0.5	-0.5	ORCnull	Relativizer	1	3699	.	.	.	.	.	.	.
1	30	-0.5	-0.5	ORCnull	Head Noun	1	3699	146	146	.	146	393	0	1
1	30	-0.5	-0.5	ORCnull	Matrix Object	1	3699	223	439	.	439	439	0	0
1	30	-0.5	-0.5	ORCnull	Matrix Verb	1	3699	201	750	.	750	750	0	0
1	30	-0.5	-0.5	ORCnull	Accuracy	1	.	.	.	.	.	.	.	.
1	30	-0.5	-0.5	ORCnull	Full RC	1	3699	215	743	892	1635	743	1	0
1	30	-0.5	-0.5	ORCnull	Matrix Clause	1	3699	146	146	1189	1335	1582	0	1
1	30	-0.5	-0.5	ORCnull	Full RC	1	3699	215	743	892	1635	743	1	0
1	30	-0.5	-0.5	ORCnull	Matrix Clause	1	3699	146	146	1189	1335	1582	0	1
1	31	0.5	-0.5	SRCnull	RC(N1V1)	1	4705	412	963	513	1476	963	1	0
1	31	0.5	-0.5	SRCnull	freq.phrase	1	4705	.	.	.	.	.	.	.
1	31	0.5	-0.5	SRCnull	Relativizer	1	4705	279	279	646	925	820	1	1
1	31	0.5	-0.5	SRCnull	Head Noun	1	4705	198	198	.	198	198	1	0
1	31	0.5	-0.5	SRCnull	Matrix Object	1	4705	189	189	210	399	189	1	0
1	31	0.5	-0.5	SRCnull	Matrix Verb	1	4705	120	120	568	688	748	1	1
1	31	0.5	-0.5	SRCnull	Accuracy	1	.	.	.	.	.	.	.	.
1	31	0.5	-0.5	SRCnull	Full RC	1	4705	412	1783	618	2401	1783	1	0
1	31	0.5	-0.5	SRCnull	Matrix Clause	1	4705	189	937	348	1285	937	1	0
1	31	0.5	-0.5	SRCnull	Full RC	1	4705	412	1783	618	2401	1783	1	0
1	31	0.5	-0.5	SRCnull	Matrix Clause	1	4705	189	937	348	1285	937	1	0
1	32	-0.5	0.5	ORCmarked	Accuracy	0	.	.	.	.	.	.	.	.
2	1	-0.5	0.5	ORCmarked	RC(N1V1)	1	7403	125	513	601	1114	513	1	0
2	1	-0.5	0.5	ORCmarked	freq.phrase	1	7403	172	172	602	774	605	1	0
2	1	-0.5	0.5	ORCmarked	Relativizer	1	7403	230	230	157	387	230	0	0
2	1	-0.5	0.5	ORCmarked	Head Noun	1	7403	214	214	512	726	214	0	0
2	1	-0.5	0.5	ORCmarked	Matrix Object	1	7403	455	999	1117	2116	3316	1	1
2	1	-0.5	0.5	ORCmarked	Matrix Verb	1	7403	184	184	320	504	184	1	0
2	1	-0.5	0.5	ORCmarked	Accuracy	1	.	.	.	.	.	.	.	.
2	1	-0.5	0.5	ORCmarked	Full RC	1	7403	125	743	1532	2275	743	1	0
2	1	-0.5	0.5	ORCmarked	Matrix Clause	1	7403	214	1213	2133	3346	3714	1	1
2	2	-0.5	0.5	ORCmarked	Accuracy	0	.	.	.	.	.	.	.	.
2	3	-0.5	0.5	ORCmarked	RC(N1V1)	1	4526	144	296	1466	1762	1868	0	1
2	3	-0.5	0.5	ORCmarked	freq.phrase	1	4526	166	356	.	356	356	0	0
2	3	-0.5	0.5	ORCmarked	Relativizer	1	4526	.	.	.	.	.	.	.
2	3	-0.5	0.5	ORCmarked	Head Noun	1	4526	171	171	.	171	171	0	0
2	3	-0.5	0.5	ORCmarked	Matrix Object	1	4526	270	270	.	270	270	0	0
2	3	-0.5	0.5	ORCmarked	Matrix Verb	1	4526	.	.	.	.	.	.	.
2	3	-0.5	0.5	ORCmarked	Accuracy	1	.	.	.	.	.	.	.	.
2	3	-0.5	0.5	ORCmarked	Full RC	1	4526	144	296	1822	2118	2224	0	1
2	3	-0.5	0.5	ORCmarked	Matrix Clause	1	4526	171	441	.	441	441	0	0
2	4	-0.5	0.5	ORCmarked	RC(N1V1)	1	5850	351	351	807	1158	1318	1	1
2	4	-0.5	0.5	ORCmarked	freq.phrase	1	5850	222	222	.	222	333	0	1
2	4	-0.5	0.5	ORCmarked	Relativizer	1	5850	336	336	.	336	336	0	0
2	4	-0.5	0.5	ORCmarked	Head Noun	1	5850	230	230	.	230	230	0	0
2	4	-0.5	0.5	ORCmarked	Matrix Object	1	5850	237	2095	.	2095	2095	0	0
2	4	-0.5	0.5	ORCmarked	Matrix Verb	1	5850	238	327	.	327	327	0	0
2	4	-0.5	0.5	ORCmarked	Accuracy	1	.	.	.	.	.	.	.	.
2	4	-0.5	0.5	ORCmarked	Full RC	1	5850	351	351	1365	1716	1987	0	1
2	4	-0.5	0.5	ORCmarked	Matrix Clause	1	5850	230	2652	.	2652	2652	0	0
2	5	0.5	0.5	SRCmarked	Accuracy	0	.	.	.	.	.	.	.	.
2	6	0.5	0.5	SRCmarked	RC(N1V1)	1	4508	333	532	138	670	532	1	0
2	6	0.5	0.5	SRCmarked	freq.phrase	1	4508	218	218	.	218	218	0	0
2	6	0.5	0.5	SRCmarked	Relativizer	1	4508	230	230	.	230	230	0	0
2	6	0.5	0.5	SRCmarked	Head Noun	1	4508	178	178	.	178	178	1	0
2	6	0.5	0.5	SRCmarked	Matrix Object	1	4508	252	252	712	964	252	1	0
2	6	0.5	0.5	SRCmarked	Matrix Verb	1	4508	298	298	528	826	926	1	1
2	6	0.5	0.5	SRCmarked	Accuracy	1	.	.	.	.	.	.	.	.
2	6	0.5	0.5	SRCmarked	Full RC	1	4508	333	980	138	1118	980	1	0
2	6	0.5	0.5	SRCmarked	Matrix Clause	1	4508	252	1178	790	1968	1178	1	0
2	7	0.5	0.5	SRCmarked	RC(N1V1)	1	3319	548	963	.	963	963	0	0
2	7	0.5	0.5	SRCmarked	freq.phrase	1	3319	174	174	.	174	174	0	0
2	7	0.5	0.5	SRCmarked	Relativizer	1	3319	.	.	.	.	.	.	.
2	7	0.5	0.5	SRCmarked	Head Noun	1	3319	204	204	.	204	204	0	0
2	7	0.5	0.5	SRCmarked	Matrix Object	1	3319	360	453	.	453	453	1	0
2	7	0.5	0.5	SRCmarked	Matrix Verb	1	3319	186	186	.	186	186	0	0
2	7	0.5	0.5	SRCmarked	Accuracy	1	.	.	.	.	.	.	.	.
2	7	0.5	0.5	SRCmarked	Full RC	1	3319	548	1137	.	1137	1137	0	0
2	7	0.5	0.5	SRCmarked	Matrix Clause	1	3319	204	390	453	843	390	1	0
2	8	0.5	0.5	SRCmarked	RC(N1V1)	1	6572	152	302	1490	1792	302	1	0
2	8	0.5	0.5	SRCmarked	freq.phrase	1	6572	370	370	.	370	684	1	0
2	8	0.5	0.5	SRCmarked	Relativizer	1	6572	338	338	.	338	1022	0	0
2	8	0.5	0.5	SRCmarked	Head Noun	1	6572	236	739	459	1198	739	0	0
2	8	0.5	0.5	SRCmarked	Matrix Object	1	6572	503	503	.	503	503	0	0
2	8	0.5	0.5	SRCmarked	Matrix Verb	1	6572	238	238	.	238	238	0	0
2	8	0.5	0.5	SRCmarked	Accuracy	1	.	.	.	.	.	.	.	.
2	8	0.5	0.5	SRCmarked	Full RC	1	6572	152	302	2198	2500	302	0	0
2	8	0.5	0.5	SRCmarked	Matrix Clause	1	6572	236	1242	697	1939	1242	0	0
2	9	-0.5	-0.5	ORCnull	RC(N1V1)	1	4171	283	894	.	894	894	0	0
2	9	-0.5	-0.5	ORCnull	freq.phrase	1	4171	199	526	.	526	526	0	0
2	9	-0.5	-0.5	ORCnull	Relativizer	1	4171	.	.	.	.	.	.	.
2	9	-0.5	-0.5	ORCnull	Head Noun	1	4171	324	324	115	439	324	1	0
2	9	-0.5	-0.5	ORCnull	Matrix Object	1	4171	274	597	.	597	597	0	0
2	9	-0.5	-0.5	ORCnull	Matrix Verb	1	4171	230	230	.	230	230	0	0
2	9	-0.5	-0.5	ORCnull	Accuracy	1	.	.	.	.	.	.	.	.
2	9	-0.5	-0.5	ORCnull	Full RC	1	4171	283	1420	.	1420	1420	0	0
2	9	-0.5	-0.5	ORCnull	Matrix Clause	1	4171	324	1151	115	1266	1151	1	0
2	9	-0.5	-0.5	ORCnull	Full RC	1	4171	283	1420	.	1420	1420	0	0
2	9	-0.5	-0.5	ORCnull	Matrix Clause	1	4171	324	1151	115	1266	1151	1	0
2	10	-0.5	-0.5	ORCnull	RC(N1V1)	1	7420	236	362	781	1143	362	1	0
2	10	-0.5	-0.5	ORCnull	freq.phrase	1	7420	190	562	493	1055	562	1	0
2	10	-0.5	-0.5	ORCnull	Relativizer	1	7420	.	.	.	.	.	.	.
2	10	-0.5	-0.5	ORCnull	Head Noun	1	7420	337	337	773	1110	337	1	0
2	10	-0.5	-0.5	ORCnull	Matrix Object	1	7420	271	271	1177	1448	271	0	0
2	10	-0.5	-0.5	ORCnull	Matrix Verb	1	7420	288	288	261	549	288	0	0
2	10	-0.5	-0.5	ORCnull	Accuracy	1	.	.	.	.	.	.	.	.
2	10	-0.5	-0.5	ORCnull	Full RC	1	7420	236	924	1274	2198	924	1	0
2	10	-0.5	-0.5	ORCnull	Matrix Clause	1	7420	337	896	2211	3107	896	0	0
2	10	-0.5	-0.5	ORCnull	Full RC	1	7420	236	924	1274	2198	924	1	0
2	10	-0.5	-0.5	ORCnull	Matrix Clause	1	7420	337	896	2211	3107	896	0	0
2	11	-0.5	-0.5	ORCnull	RC(N1V1)	1	1979	278	495	.	495	495	0	0
2	11	-0.5	-0.5	ORCnull	freq.phrase	1	1979	193	193	.	193	193	0	0
2	11	-0.5	-0.5	ORCnull	Relativizer	1	1979	195	195	.	195	195	0	0
2	11	-0.5	-0.5	ORCnull	Head Noun	1	1979	.	.	.	.	.	.	.
2	11	-0.5	-0.5	ORCnull	Matrix Object	1	1979	295	460	.	460	460	0	0
2	11	-0.5	-0.5	ORCnull	Matrix Verb	1	1979	217	217	.	217	217	0	0
2	11	-0.5	-0.5	ORCnull	Accuracy	1	.	.	.	.	.	.	.	.
2	11	-0.5	-0.5	ORCnull	Full RC	1	1979	278	883	.	883	883	0	0
2	11	-0.5	-0.5	ORCnull	Matrix Clause	1	1979	295	677	.	677	677	0	0
2	11	-0.5	-0.5	ORCnull	Full RC	1	1979	278	883	.	883	883	0	0
2	11	-0.5	-0.5	ORCnull	Matrix Clause	1	1979	295	677	.	677	677	0	0
2	12	-0.5	-0.5	ORCnull	Accuracy	0	.	.	.	.	.	.	.	.
2	13	0.5	-0.5	SRCnull	RC(N1V1)	1	2901	251	604	167	771	604	1	0
2	13	0.5	-0.5	SRCnull	freq.phrase	1	2901	185	580	.	580	747	0	1
2	13	0.5	-0.5	SRCnull	Relativizer	1	2901	.	.	.	.	.	.	.
2	13	0.5	-0.5	SRCnull	Head Noun	1	2901	225	225	.	225	225	0	0
2	13	0.5	-0.5	SRCnull	Matrix Object	1	2901	179	437	.	437	437	0	0
2	13	0.5	-0.5	SRCnull	Matrix Verb	1	2901	242	242	.	242	242	0	0
2	13	0.5	-0.5	SRCnull	Accuracy	1	.	.	.	.	.	.	.	.
2	13	0.5	-0.5	SRCnull	Full RC	1	2901	251	1351	.	1351	1351	0	0
2	13	0.5	-0.5	SRCnull	Matrix Clause	1	2901	225	904	.	904	904	0	0
2	13	0.5	-0.5	SRCnull	Full RC	1	2901	251	1351	.	1351	1351	0	0
2	13	0.5	-0.5	SRCnull	Matrix Clause	1	2901	225	904	.	904	904	0	0
2	14	0.5	-0.5	SRCnull	Accuracy	0	.	.	.	.	.	.	.	.
2	15	0.5	-0.5	SRCnull	Accuracy	0	.	.	.	.	.	.	.	.
2	16	0.5	-0.5	SRCnull	RC(N1V1)	1	7364	161	1109	1216	2325	1109	1	0
2	16	0.5	-0.5	SRCnull	freq.phrase	1	7364	297	297	459	756	297	0	0
2	16	0.5	-0.5	SRCnull	Relativizer	1	7364	182	182	.	182	182	0	0
2	16	0.5	-0.5	SRCnull	Head Noun	1	7364	224	224	338	562	224	0	0
2	16	0.5	-0.5	SRCnull	Matrix Object	1	7364	588	588	180	768	588	0	0
2	16	0.5	-0.5	SRCnull	Matrix Verb	1	7364	157	742	.	742	742	0	0
2	16	0.5	-0.5	SRCnull	Accuracy	1	.	.	.	.	.	.	.	.
2	16	0.5	-0.5	SRCnull	Full RC	1	7364	161	1588	1675	3263	1588	1	0
2	16	0.5	-0.5	SRCnull	Matrix Clause	1	7364	224	1554	518	2072	1554	0	0
2	16	0.5	-0.5	SRCnull	Full RC	1	7364	161	1588	1675	3263	1588	1	0
2	16	0.5	-0.5	SRCnull	Matrix Clause	1	7364	224	1554	518	2072	1554	0	0
2	17	-0.5	0.5	ORCmarked	RC(N1V1)	1	2581	137	137	192	329	538	0	1
2	17	-0.5	0.5	ORCmarked	freq.phrase	1	2581	232	232	.	232	232	0	0
2	17	-0.5	0.5	ORCmarked	Relativizer	1	2581	.	.	.	.	.	.	.
2	17	-0.5	0.5	ORCmarked	Head Noun	1	2581	196	196	.	196	196	0	0
2	17	-0.5	0.5	ORCmarked	Matrix Object	1	2581	178	178	.	178	178	0	0
2	17	-0.5	0.5	ORCmarked	Matrix Verb	1	2581	338	464	.	464	464	0	0
2	17	-0.5	0.5	ORCmarked	Accuracy	1	.	.	.	.	.	.	.	.
2	17	-0.5	0.5	ORCmarked	Full RC	1	2581	137	137	424	561	770	0	1
2	17	-0.5	0.5	ORCmarked	Matrix Clause	1	2581	196	838	.	838	838	0	0
2	18	0.5	0.5	SRCmarked	RC(N1V1)	1	2776	253	480	.	480	480	0	0
2	18	0.5	0.5	SRCmarked	freq.phrase	1	2776	183	183	190	373	183	1	0
2	18	0.5	0.5	SRCmarked	Relativizer	1	2776	.	.	.	.	.	.	.
2	18	0.5	0.5	SRCmarked	Head Noun	1	2776	204	204	.	204	204	0	0
2	18	0.5	0.5	SRCmarked	Matrix Object	1	2776	288	288	.	288	288	0	0
2	18	0.5	0.5	SRCmarked	Matrix Verb	1	2776	224	224	257	481	224	1	0
2	18	0.5	0.5	SRCmarked	Accuracy	1	.	.	.	.	.	.	.	.
2	18	0.5	0.5	SRCmarked	Full RC	1	2776	253	663	190	853	663	1	0
2	18	0.5	0.5	SRCmarked	Matrix Clause	1	2776	204	716	257	973	716	1	0
2	19	-0.5	-0.5	ORCnull	RC(N1V1)	1	7574	282	486	1777	2263	486	1	0
2	19	-0.5	-0.5	ORCnull	freq.phrase	1	7574	160	160	443	603	160	1	0
2	19	-0.5	-0.5	ORCnull	Relativizer	1	7574	282	282	.	282	282	0	0
2	19	-0.5	-0.5	ORCnull	Head Noun	1	7574	309	309	961	1270	895	0	1
2	19	-0.5	-0.5	ORCnull	Matrix Object	1	7574	359	359	326	685	359	0	0
2	19	-0.5	-0.5	ORCnull	Matrix Verb	1	7574	254	572	862	1434	572	0	0
2	19	-0.5	-0.5	ORCnull	Accuracy	1	.	.	.	.	.	.	.	.
2	19	-0.5	-0.5	ORCnull	Full RC	1	7574	282	646	2502	3148	646	1	0
2	19	-0.5	-0.5	ORCnull	Matrix Clause	1	7574	309	309	3080	3389	1826	0	1
2	19	-0.5	-0.5	ORCnull	Full RC	1	7574	282	646	2502	3148	646	1	0
2	19	-0.5	-0.5	ORCnull	Matrix Clause	1	7574	309	309	3080	3389	1826	0	1
2	20	0.5	-0.5	SRCnull	RC(N1V1)	1	6328	160	1374	1084	2458	2215	1	1
2	20	0.5	-0.5	SRCnull	freq.phrase	1	6328	203	203	255	458	203	0	0
2	20	0.5	-0.5	SRCnull	Relativizer	1	6328	166	166	.	166	166	0	0
2	20	0.5	-0.5	SRCnull	Head Noun	1	6328	304	304	526	830	1414	0	1
2	20	0.5	-0.5	SRCnull	Matrix Object	1	6328	200	517	.	517	517	0	0
2	20	0.5	-0.5	SRCnull	Matrix Verb	1	6328	274	274	.	274	274	0	0
2	20	0.5	-0.5	SRCnull	Accuracy	1	.	.	.	.	.	.	.	.
2	20	0.5	-0.5	SRCnull	Full RC	1	6328	160	1374	1708	3082	2584	1	1
2	20	0.5	-0.5	SRCnull	Matrix Clause	1	6328	304	304	1317	1621	2205	0	1
2	20	0.5	-0.5	SRCnull	Full RC	1	6328	160	1374	1708	3082	2584	1	1
2	20	0.5	-0.5	SRCnull	Matrix Clause	1	6328	304	304	1317	1621	2205	0	1
2	21	-0.5	0.5	ORCmarked	RC(N1V1)	1	5246	294	1025	874	1899	1025	1	0
2	21	-0.5	0.5	ORCmarked	freq.phrase	1	5246	248	248	209	457	248	0	0
2	21	-0.5	0.5	ORCmarked	Relativizer	1	5246	.	.	.	.	.	.	.
2	21	-0.5	0.5	ORCmarked	Head Noun	1	5246	172	172	200	372	172	0	0
2	21	-0.5	0.5	ORCmarked	Matrix Object	1	5246	316	316	430	746	316	1	0
2	21	-0.5	0.5	ORCmarked	Matrix Verb	1	5246	216	216	446	662	216	0	0
2	21	-0.5	0.5	ORCmarked	Accuracy	1	.	.	.	.	.	.	.	.
2	21	-0.5	0.5	ORCmarked	Full RC	1	5246	294	1273	1083	2356	1273	1	0
2	21	-0.5	0.5	ORCmarked	Matrix Clause	1	5246	172	704	1076	1780	704	0	0
2	22	0.5	0.5	SRCmarked	Accuracy	0	.	.	.	.	.	.	.	.
2	23	-0.5	-0.5	ORCnull	RC(N1V1)	1	4611	176	885	502	1387	885	1	0
2	23	-0.5	-0.5	ORCnull	freq.phrase	1	4611	165	165	.	165	165	0	0
2	23	-0.5	-0.5	ORCnull	Relativizer	1	4611	224	224	218	442	224	0	0
2	23	-0.5	-0.5	ORCnull	Head Noun	1	4611	180	180	.	180	180	0	0
2	23	-0.5	-0.5	ORCnull	Matrix Object	1	4611	326	683	384	1067	683	0	0
2	23	-0.5	-0.5	ORCnull	Matrix Verb	1	4611	236	236	.	236	236	0	0
2	23	-0.5	-0.5	ORCnull	Accuracy	1	.	.	.	.	.	.	.	.
2	23	-0.5	-0.5	ORCnull	Full RC	1	4611	176	1274	720	1994	1274	1	0
2	23	-0.5	-0.5	ORCnull	Matrix Clause	1	4611	326	919	564	1483	919	0	0
2	23	-0.5	-0.5	ORCnull	Full RC	1	4611	176	1274	720	1994	1274	1	0
2	23	-0.5	-0.5	ORCnull	Matrix Clause	1	4611	326	919	564	1483	919	0	0
2	24	0.5	-0.5	SRCnull	Accuracy	0	.	.	.	.	.	.	.	.
2	25	-0.5	0.5	ORCmarked	RC(N1V1)	1	4250	139	372	392	764	372	0	0
2	25	-0.5	0.5	ORCmarked	freq.phrase	1	4250	165	165	.	165	165	0	0
2	25	-0.5	0.5	ORCmarked	Relativizer	1	4250	277	277	342	619	277	1	0
2	25	-0.5	0.5	ORCmarked	Head Noun	1	4250	171	171	134	305	338	0	1
2	25	-0.5	0.5	ORCmarked	Matrix Object	1	4250	334	529	279	808	529	0	0
2	25	-0.5	0.5	ORCmarked	Matrix Verb	1	4250	.	.	.	.	.	.	.
2	25	-0.5	0.5	ORCmarked	Accuracy	1	.	.	.	.	.	.	.	.
2	25	-0.5	0.5	ORCmarked	Full RC	1	4250	139	649	899	1548	649	1	0
2	25	-0.5	0.5	ORCmarked	Matrix Clause	1	4250	171	171	942	1113	867	0	1
2	26	0.5	0.5	SRCmarked	RC(N1V1)	1	6902	309	751	1403	2154	751	0	0
2	26	0.5	0.5	SRCmarked	freq.phrase	1	6902	182	182	386	568	182	0	0
2	26	0.5	0.5	SRCmarked	Relativizer	1	6902	.	.	.	.	.	.	.
2	26	0.5	0.5	SRCmarked	Head Noun	1	6902	213	213	129	342	213	0	0
2	26	0.5	0.5	SRCmarked	Matrix Object	1	6902	590	590	375	965	1943	0	1
2	26	0.5	0.5	SRCmarked	Matrix Verb	1	6902	216	216	171	387	216	0	0
2	26	0.5	0.5	SRCmarked	Accuracy	1	.	.	.	.	.	.	.	.
2	26	0.5	0.5	SRCmarked	Full RC	1	6902	309	933	1789	2722	933	0	0
2	26	0.5	0.5	SRCmarked	Matrix Clause	1	6902	213	803	891	1694	2372	0	1
2	27	-0.5	-0.5	ORCnull	RC(N1V1)	1	4631	184	184	863	1047	806	1	1
2	27	-0.5	-0.5	ORCnull	freq.phrase	1	4631	248	248	211	459	248	1	0
2	27	-0.5	-0.5	ORCnull	Relativizer	1	4631	.	.	.	.	.	.	.
2	27	-0.5	-0.5	ORCnull	Head Noun	1	4631	406	406	969	1375	1819	0	1
2	27	-0.5	-0.5	ORCnull	Matrix Object	1	4631	314	314	.	314	314	0	0
2	27	-0.5	-0.5	ORCnull	Matrix Verb	1	4631	238	539	.	539	539	0	0
2	27	-0.5	-0.5	ORCnull	Accuracy	1	.	.	.	.	.	.	.	.
2	27	-0.5	-0.5	ORCnull	Full RC	1	4631	184	184	1322	1506	1054	1	1
2	27	-0.5	-0.5	ORCnull	Matrix Clause	1	4631	406	406	1822	2228	2672	0	1
2	27	-0.5	-0.5	ORCnull	Full RC	1	4631	184	184	1322	1506	1054	1	1
2	27	-0.5	-0.5	ORCnull	Matrix Clause	1	4631	406	406	1822	2228	2672	0	1
2	28	0.5	-0.5	SRCnull	RC(N1V1)	1	5624	154	537	177	714	537	1	0
2	28	0.5	-0.5	SRCnull	freq.phrase	1	5624	268	268	.	268	268	0	0
2	28	0.5	-0.5	SRCnull	Relativizer	1	5624	.	.	.	.	.	.	.
2	28	0.5	-0.5	SRCnull	Head Noun	1	5624	303	643	202	845	643	1	0
2	28	0.5	-0.5	SRCnull	Matrix Object	1	5624	348	627	463	1090	1267	0	1
2	28	0.5	-0.5	SRCnull	Matrix Verb	1	5624	235	442	771	1213	442	1	0
2	28	0.5	-0.5	SRCnull	Accuracy	1	.	.	.	.	.	.	.	.
2	28	0.5	-0.5	SRCnull	Full RC	1	5624	154	805	177	982	805	1	0
2	28	0.5	-0.5	SRCnull	Matrix Clause	1	5624	303	1270	1878	3148	2352	1	1
2	28	0.5	-0.5	SRCnull	Full RC	1	5624	154	805	177	982	805	1	0
2	28	0.5	-0.5	SRCnull	Matrix Clause	1	5624	303	1270	1878	3148	2352	1	1
2	29	-0.5	0.5	ORCmarked	RC(N1V1)	1	9456	179	179	1825	2004	179	1	0
2	29	-0.5	0.5	ORCmarked	freq.phrase	1	9456	129	129	389	518	287	0	1
2	29	-0.5	0.5	ORCmarked	Relativizer	1	9456	256	256	203	459	256	0	0
2	29	-0.5	0.5	ORCmarked	Head Noun	1	9456	278	278	660	938	278	1	0
2	29	-0.5	0.5	ORCmarked	Matrix Object	1	9456	462	691	1920	2611	691	0	0
2	29	-0.5	0.5	ORCmarked	Matrix Verb	1	9456	216	216	194	410	216	0	0
2	29	-0.5	0.5	ORCmarked	Accuracy	1	.	.	.	.	.	.	.	.
2	29	-0.5	0.5	ORCmarked	Full RC	1	9456	179	722	2259	2981	722	1	0
2	29	-0.5	0.5	ORCmarked	Matrix Clause	1	9456	278	1185	2774	3959	1185	0	0
2	30	0.5	0.5	SRCmarked	Accuracy	0	.	.	.	.	.	.	.	.
2	31	-0.5	-0.5	ORCnull	RC(N1V1)	1	11470	333	692	1943	2635	692	1	0
2	31	-0.5	-0.5	ORCnull	freq.phrase	1	11470	228	228	1929	2157	228	1	0
2	31	-0.5	-0.5	ORCnull	Relativizer	1	11470	192	192	518	710	192	0	0
2	31	-0.5	-0.5	ORCnull	Head Noun	1	11470	392	392	951	1343	392	0	0
2	31	-0.5	-0.5	ORCnull	Matrix Object	1	11470	115	115	572	687	3050	0	1
2	31	-0.5	-0.5	ORCnull	Matrix Verb	1	11470	204	204	468	672	204	0	0
2	31	-0.5	-0.5	ORCnull	Accuracy	1	.	.	.	.	.	.	.	.
2	31	-0.5	-0.5	ORCnull	Full RC	1	11470	333	920	4582	5502	920	1	0
2	31	-0.5	-0.5	ORCnull	Matrix Clause	1	11470	392	507	2195	2702	3646	0	1
2	31	-0.5	-0.5	ORCnull	Full RC	1	11470	333	920	4582	5502	920	1	0
2	31	-0.5	-0.5	ORCnull	Matrix Clause	1	11470	392	507	2195	2702	3646	0	1
2	32	0.5	-0.5	SRCnull	Accuracy	0	.	.	.	.	.	.	.	.
3	1	0.5	-0.5	SRCnull	RC(N1V1)	1	7424	350	350	2051	2401	1820	1	1
3	1	0.5	-0.5	SRCnull	freq.phrase	1	7424	514	514	.	514	514	0	0
3	1	0.5	-0.5	SRCnull	Relativizer	1	7424	265	265	409	674	265	1	0
3	1	0.5	-0.5	SRCnull	Head Noun	1	7424	346	346	723	1069	346	0	0
3	1	0.5	-0.5	SRCnull	Matrix Object	1	7424	228	876	160	1036	876	1	0
3	1	0.5	-0.5	SRCnull	Matrix Verb	1	7424	321	321	.	321	321	0	0
3	1	0.5	-0.5	SRCnull	Accuracy	1	.	.	.	.	.	.	.	.
3	1	0.5	-0.5	SRCnull	Full RC	1	7424	350	350	3239	3589	2334	1	1
3	1	0.5	-0.5	SRCnull	Matrix Clause	1	7424	346	1543	883	2426	1543	1	0
3	1	0.5	-0.5	SRCnull	Full RC	1	7424	350	350	3239	3589	2334	1	1
3	1	0.5	-0.5	SRCnull	Matrix Clause	1	7424	346	1543	883	2426	1543	1	0
3	2	0.5	-0.5	SRCnull	RC(N1V1)	1	5959	174	620	1133	1753	620	1	0
3	2	0.5	-0.5	SRCnull	freq.phrase	1	5959	232	497	211	708	497	0	0
3	2	0.5	-0.5	SRCnull	Relativizer	1	5959	.	.	.	.	.	.	.
3	2	0.5	-0.5	SRCnull	Head Noun	1	5959	273	273	298	571	273	0	0
3	2	0.5	-0.5	SRCnull	Matrix Object	1	5959	625	625	1254	1879	3216	1	1
3	2	0.5	-0.5	SRCnull	Matrix Verb	1	5959	.	.	.	.	.	.	.
3	2	0.5	-0.5	SRCnull	Accuracy	1	.	.	.	.	.	.	.	.
3	2	0.5	-0.5	SRCnull	Full RC	1	5959	174	1117	1344	2461	1117	1	0
3	2	0.5	-0.5	SRCnull	Matrix Clause	1	5959	273	898	1552	2450	3489	1	1
3	2	0.5	-0.5	SRCnull	Full RC	1	5959	174	1117	1344	2461	1117	1	0
3	2	0.5	-0.5	SRCnull	Matrix Clause	1	5959	273	898	1552	2450	3489	1	1
3	3	0.5	-0.5	SRCnull	RC(N1V1)	1	6825	331	600	718	1318	600	1	0
3	3	0.5	-0.5	SRCnull	freq.phrase	1	6825	142	426	324	750	426	1	0
3	3	0.5	-0.5	SRCnull	Relativizer	1	6825	.	.	.	.	.	.	.
3	3	0.5	-0.5	SRCnull	Head Noun	1	6825	203	203	589	792	203	1	0
3	3	0.5	-0.5	SRCnull	Matrix Object	1	6825	213	814	241	1055	814	0	0
3	3	0.5	-0.5	SRCnull	Matrix Verb	1	6825	257	257	160	417	257	1	0
3	3	0.5	-0.5	SRCnull	Accuracy	1	.	.	.	.	.	.	.	.
3	3	0.5	-0.5	SRCnull	Full RC	1	6825	331	1026	1042	2068	1026	1	0
3	3	0.5	-0.5	SRCnull	Matrix Clause	1	6825	203	1274	990	2264	1274	1	0
3	3	0.5	-0.5	SRCnull	Full RC	1	6825	331	1026	1042	2068	1026	1	0
3	3	0.5	-0.5	SRCnull	Matrix Clause	1	6825	203	1274	990	2264	1274	1	0
3	4	0.5	-0.5	SRCnull	RC(N1V1)	1	6180	385	766	.	766	766	0	0
3	4	0.5	-0.5	SRCnull	freq.phrase	1	6180	195	195	169	364	195	1	0
3	4	0.5	-0.5	SRCnull	Relativizer	1	6180	162	162	.	162	162	0	0
3	4	0.5	-0.5	SRCnull	Head Noun	1	6180	294	518	.	518	518	0	0
3	4	0.5	-0.5	SRCnull	Matrix Object	1	6180	245	1130	770	1900	1130	1	0
3	4	0.5	-0.5	SRCnull	Matrix Verb	1	6180	163	163	150	313	163	1	0
3	4	0.5	-0.5	SRCnull	Accuracy	1	.	.	.	.	.	.	.	.
3	4	0.5	-0.5	SRCnull	Full RC	1	6180	385	1123	169	1292	1123	1	0
3	4	0.5	-0.5	SRCnull	Matrix Clause	1	6180	294	1648	1083	2731	1648	1	0
3	4	0.5	-0.5	SRCnull	Full RC	1	6180	385	1123	169	1292	1123	1	0
3	4	0.5	-0.5	SRCnull	Matrix Clause	1	6180	294	1648	1083	2731	1648	1	0
3	5	-0.5	0.5	ORCmarked	Accuracy	0	.	.	.	.	.	.	.	.
3	6	-0.5	0.5	ORCmarked	RC(N1V1)	1	8332	211	1212	664	1876	1212	1	0
3	6	-0.5	0.5	ORCmarked	freq.phrase	1	8332	260	418	335	753	418	1	0
3	6	-0.5	0.5	ORCmarked	Relativizer	1	8332	167	167	.	167	1326	1	1
3	6	-0.5	0.5	ORCmarked	Head Noun	1	8332	234	234	279	513	234	0	0
3	6	-0.5	0.5	ORCmarked	Matrix Object	1	8332	291	291	873	1164	291	1	0
3	6	-0.5	0.5	ORCmarked	Matrix Verb	1	8332	267	267	478	745	724	0	1
3	6	-0.5	0.5	ORCmarked	Accuracy	1	.	.	.	.	.	.	.	.
3	6	-0.5	0.5	ORCmarked	Full RC	1	8332	211	1630	1166	2796	1630	1	0
3	6	-0.5	0.5	ORCmarked	Matrix Clause	1	8332	234	1249	1173	2422	1249	1	0
3	7	-0.5	0.5	ORCmarked	RC(N1V1)	1	8152	469	981	584	1565	981	1	0
3	7	-0.5	0.5	ORCmarked	freq.phrase	1	8152	198	198	874	1072	198	0	0
3	7	-0.5	0.5	ORCmarked	Relativizer	1	8152	225	225	.	225	225	0	0
3	7	-0.5	0.5	ORCmarked	Head Noun	1	8152	303	303	.	303	303	0	0
3	7	-0.5	0.5	ORCmarked	Matrix Object	1	8152	421	713	454	1167	713	1	0
3	7	-0.5	0.5	ORCmarked	Matrix Verb	1	8152	181	425	1002	1427	425	1	0
3	7	-0.5	0.5	ORCmarked	Accuracy	1	.	.	.	.	.	.	.	.
3	7	-0.5	0.5	ORCmarked	Full RC	1	8152	469	1404	1458	2862	1404	1	0
3	7	-0.5	0.5	ORCmarked	Matrix Clause	1	8152	421	1138	1759	2897	1138	1	0
3	8	-0.5	0.5	ORCmarked	RC(N1V1)	1	8333	245	889	1370	2259	889	1	0
3	8	-0.5	0.5	ORCmarked	freq.phrase	1	8333	190	190	239	429	190	0	0
3	8	-0.5	0.5	ORCmarked	Relativizer	1	8333	162	162	.	162	162	0	0
3	8	-0.5	0.5	ORCmarked	Head Noun	1	8333	274	514	846	1360	514	1	0
3	8	-0.5	0.5	ORCmarked	Matrix Object	1	8333	400	400	316	716	400	1	0
3	8	-0.5	0.5	ORCmarked	Matrix Verb	1	8333	222	401	533	934	401	0	0
3	8	-0.5	0.5	ORCmarked	Accuracy	1	.	.	.	.	.	.	.	.
3	8	-0.5	0.5	ORCmarked	Full RC	1	8333	245	1241	1609	2850	1241	1	0
3	8	-0.5	0.5	ORCmarked	Matrix Clause	1	8333	274	1315	1695	3010	1315	1	0
3	9	0.5	0.5	SRCmarked	RC(N1V1)	1	9209	438	1430	366	1796	1430	1	0
3	9	0.5	0.5	SRCmarked	freq.phrase	1	9209	448	676	1725	2401	676	1	0
3	9	0.5	0.5	SRCmarked	Relativizer	1	9209	209	209	.	209	209	0	0
3	9	0.5	0.5	SRCmarked	Head Noun	1	9209	230	230	278	508	230	1	0
3	9	0.5	0.5	SRCmarked	Matrix Object	1	9209	238	238	.	238	238	0	0
3	9	0.5	0.5	SRCmarked	Matrix Verb	1	9209	299	696	.	696	696	0	0
3	9	0.5	0.5	SRCmarked	Accuracy	1	.	.	.	.	.	.	.	.
3	9	0.5	0.5	SRCmarked	Full RC	1	9209	438	2315	2091	4406	2315	1	0
3	9	0.5	0.5	SRCmarked	Matrix Clause	1	9209	230	1164	278	1442	1164	1	0
3	10	0.5	0.5	SRCmarked	RC(N1V1)	1	6753	303	993	1247	2240	993	1	0
3	10	0.5	0.5	SRCmarked	freq.phrase	1	6753	174	365	.	365	365	0	0
3	10	0.5	0.5	SRCmarked	Relativizer	1	6753	.	.	.	.	.	.	.
3	10	0.5	0.5	SRCmarked	Head Noun	1	6753	251	251	.	251	251	0	0
3	10	0.5	0.5	SRCmarked	Matrix Object	1	6753	367	367	150	517	367	1	0
3	10	0.5	0.5	SRCmarked	Matrix Verb	1	6753	207	207	185	392	542	0	1
3	10	0.5	0.5	SRCmarked	Accuracy	1	.	.	.	.	.	.	.	.
3	10	0.5	0.5	SRCmarked	Full RC	1	6753	303	1358	1247	2605	1358	1	0
3	10	0.5	0.5	SRCmarked	Matrix Clause	1	6753	251	1160	.	1160	1160	0	0
3	11	0.5	0.5	SRCmarked	RC(N1V1)	1	4238	446	947	.	947	947	0	0
3	11	0.5	0.5	SRCmarked	freq.phrase	1	4238	294	294	.	294	294	0	0
3	11	0.5	0.5	SRCmarked	Relativizer	1	4238	286	286	.	286	286	0	0
3	11	0.5	0.5	SRCmarked	Head Noun	1	4238	243	243	.	243	243	0	0
3	11	0.5	0.5	SRCmarked	Matrix Object	1	4238	113	629	.	629	629	0	0
3	11	0.5	0.5	SRCmarked	Matrix Verb	1	4238	235	363	.	363	363	0	0
3	11	0.5	0.5	SRCmarked	Accuracy	1	.	.	.	.	.	.	.	.
3	11	0.5	0.5	SRCmarked	Full RC	1	4238	446	1527	.	1527	1527	0	0
3	11	0.5	0.5	SRCmarked	Matrix Clause	1	4238	243	1235	.	1235	1235	0	0
3	12	0.5	0.5	SRCmarked	RC(N1V1)	1	8784	258	1079	1308	2387	1079	1	0
3	12	0.5	0.5	SRCmarked	freq.phrase	1	8784	261	441	191	632	441	1	0
3	12	0.5	0.5	SRCmarked	Relativizer	1	8784	.	.	.	.	.	.	.
3	12	0.5	0.5	SRCmarked	Head Noun	1	8784	238	780	390	1170	780	0	0
3	12	0.5	0.5	SRCmarked	Matrix Object	1	8784	109	109	791	900	1433	1	1
3	12	0.5	0.5	SRCmarked	Matrix Verb	1	8784	194	655	730	1385	1172	1	1
3	12	0.5	0.5	SRCmarked	Accuracy	1	.	.	.	.	.	.	.	.
3	12	0.5	0.5	SRCmarked	Full RC	1	8784	258	1520	1499	3019	1520	1	0
3	12	0.5	0.5	SRCmarked	Matrix Clause	1	8784	238	889	2566	3455	3385	1	1
3	13	-0.5	-0.5	ORCnull	RC(N1V1)	1	5136	215	902	.	902	902	0	0
3	13	-0.5	-0.5	ORCnull	freq.phrase	1	5136	224	224	.	224	224	0	0
3	13	-0.5	-0.5	ORCnull	Relativizer	1	5136	617	617	.	617	617	0	0
3	13	-0.5	-0.5	ORCnull	Head Noun	1	5136	673	673	466	1139	673	1	0
3	13	-0.5	-0.5	ORCnull	Matrix Object	1	5136	210	759	.	759	759	0	0
3	13	-0.5	-0.5	ORCnull	Matrix Verb	1	5136	212	397	.	397	397	0	0
3	13	-0.5	-0.5	ORCnull	Accuracy	1	.	.	.	.	.	.	.	.
3	13	-0.5	-0.5	ORCnull	Full RC	1	5136	215	1743	.	1743	1743	0	0
3	13	-0.5	-0.5	ORCnull	Matrix Clause	1	5136	673	1829	466	2295	1829	1	0
3	13	-0.5	-0.5	ORCnull	Full RC	1	5136	215	1743	.	1743	1743	0	0
3	13	-0.5	-0.5	ORCnull	Matrix Clause	1	5136	673	1829	466	2295	1829	1	0
3	14	-0.5	-0.5	ORCnull	RC(N1V1)	1	7411	118	118	2022	2140	1135	1	1
3	14	-0.5	-0.5	ORCnull	freq.phrase	1	7411	276	807	153	960	807	0	0
3	14	-0.5	-0.5	ORCnull	Relativizer	1	7411	265	265	.	265	765	1	1
3	14	-0.5	-0.5	ORCnull	Head Noun	1	7411	222	222	.	222	222	0	0
3	14	-0.5	-0.5	ORCnull	Matrix Object	1	7411	254	828	345	1173	828	0	0
3	14	-0.5	-0.5	ORCnull	Matrix Verb	1	7411	242	242	257	499	242	0	0
3	14	-0.5	-0.5	ORCnull	Accuracy	1	.	.	.	.	.	.	.	.
3	14	-0.5	-0.5	ORCnull	Full RC	1	7411	118	118	3247	3365	1942	1	1
3	14	-0.5	-0.5	ORCnull	Matrix Clause	1	7411	222	1292	602	1894	1292	0	0
3	14	-0.5	-0.5	ORCnull	Full RC	1	7411	118	118	3247	3365	1942	1	1
3	14	-0.5	-0.5	ORCnull	Matrix Clause	1	7411	222	1292	602	1894	1292	0	0
3	15	-0.5	-0.5	ORCnull	RC(N1V1)	1	7706	395	395	.	395	395	0	0
3	15	-0.5	-0.5	ORCnull	freq.phrase	1	7706	285	968	.	968	968	0	0
3	15	-0.5	-0.5	ORCnull	Relativizer	1	7706	.	.	.	.	.	.	.
3	15	-0.5	-0.5	ORCnull	Head Noun	1	7706	379	574	1284	1858	574	1	0
3	15	-0.5	-0.5	ORCnull	Matrix Object	1	7706	164	364	1150	1514	364	1	0
3	15	-0.5	-0.5	ORCnull	Matrix Verb	1	7706	189	705	375	1080	705	0	0
3	15	-0.5	-0.5	ORCnull	Accuracy	1	.	.	.	.	.	.	.	.
3	15	-0.5	-0.5	ORCnull	Full RC	1	7706	395	1363	.	1363	1363	0	0
3	15	-0.5	-0.5	ORCnull	Matrix Clause	1	7706	379	1643	2809	4452	1643	1	0
3	15	-0.5	-0.5	ORCnull	Full RC	1	7706	395	1363	.	1363	1363	0	0
3	15	-0.5	-0.5	ORCnull	Matrix Clause	1	7706	379	1643	2809	4452	1643	1	0
3	16	-0.5	-0.5	ORCnull	RC(N1V1)	1	8054	576	972	1597	2569	972	1	0
3	16	-0.5	-0.5	ORCnull	freq.phrase	1	8054	232	232	266	498	928	0	1
3	16	-0.5	-0.5	ORCnull	Relativizer	1	8054	177	177	.	177	177	0	0
3	16	-0.5	-0.5	ORCnull	Head Noun	1	8054	185	185	273	458	185	1	0
3	16	-0.5	-0.5	ORCnull	Matrix Object	1	8054	373	373	880	1253	373	1	0
3	16	-0.5	-0.5	ORCnull	Matrix Verb	1	8054	339	1340	336	1676	1340	1	0
3	16	-0.5	-0.5	ORCnull	Accuracy	1	.	.	.	.	.	.	.	.
3	16	-0.5	-0.5	ORCnull	Full RC	1	8054	576	2077	1167	3244	2077	1	0
3	16	-0.5	-0.5	ORCnull	Matrix Clause	1	8054	185	1898	1489	3387	1898	1	0
3	16	-0.5	-0.5	ORCnull	Full RC	1	8054	576	2077	1167	3244	2077	1	0
3	16	-0.5	-0.5	ORCnull	Matrix Clause	1	8054	185	1898	1489	3387	1898	1	0
3	17	0.5	-0.5	SRCnull	RC(N1V1)	1	6809	355	355	2202	2557	1668	1	1
3	17	0.5	-0.5	SRCnull	freq.phrase	1	6809	503	503	.	503	503	0	0
3	17	0.5	-0.5	SRCnull	Relativizer	1	6809	119	119	.	119	119	0	0
3	17	0.5	-0.5	SRCnull	Head Noun	1	6809	256	256	267	523	256	0	0
3	17	0.5	-0.5	SRCnull	Matrix Object	1	6809	794	794	339	1133	1919	0	1
3	17	0.5	-0.5	SRCnull	Matrix Verb	1	6809	372	372	.	372	372	0	0
3	17	0.5	-0.5	SRCnull	Accuracy	1	.	.	.	.	.	.	.	.
3	17	0.5	-0.5	SRCnull	Full RC	1	6809	355	355	2824	3179	2290	1	1
3	17	0.5	-0.5	SRCnull	Matrix Clause	1	6809	256	1050	978	2028	2547	0	1
3	17	0.5	-0.5	SRCnull	Full RC	1	6809	355	355	2824	3179	2290	1	1
3	17	0.5	-0.5	SRCnull	Matrix Clause	1	6809	256	1050	978	2028	2547	0	1
3	18	-0.5	0.5	ORCmarked	RC(N1V1)	1	12707	727	2026	1925	3951	2026	1	0
3	18	-0.5	0.5	ORCmarked	freq.phrase	1	12707	206	454	646	1100	454	0	0
3	18	-0.5	0.5	ORCmarked	Relativizer	1	12707	329	569	.	569	1420	1	0
3	18	-0.5	0.5	ORCmarked	Head Noun	1	12707	342	342	675	1017	342	0	0
3	18	-0.5	0.5	ORCmarked	Matrix Object	1	12707	284	576	265	841	576	0	0
3	18	-0.5	0.5	ORCmarked	Matrix Verb	1	12707	554	758	217	975	758	0	0
3	18	-0.5	0.5	ORCmarked	Accuracy	1	.	.	.	.	.	.	.	.
3	18	-0.5	0.5	ORCmarked	Full RC	1	12707	727	2480	3140	5620	2480	1	0
3	18	-0.5	0.5	ORCmarked	Matrix Clause	1	12707	342	1676	1157	2833	1676	0	0
3	19	0.5	0.5	SRCmarked	RC(N1V1)	1	6082	375	1184	114	1298	1184	1	0
3	19	0.5	0.5	SRCmarked	freq.phrase	1	6082	179	179	.	179	179	0	0
3	19	0.5	0.5	SRCmarked	Relativizer	1	6082	.	.	.	.	.	.	.
3	19	0.5	0.5	SRCmarked	Head Noun	1	6082	178	365	99	464	365	1	0
3	19	0.5	0.5	SRCmarked	Matrix Object	1	6082	422	933	336	1269	933	1	0
3	19	0.5	0.5	SRCmarked	Matrix Verb	1	6082	291	291	.	291	291	0	0
3	19	0.5	0.5	SRCmarked	Accuracy	1	.	.	.	.	.	.	.	.
3	19	0.5	0.5	SRCmarked	Full RC	1	6082	375	1363	114	1477	1363	1	0
3	19	0.5	0.5	SRCmarked	Matrix Clause	1	6082	178	1589	435	2024	1589	1	0
3	20	-0.5	-0.5	ORCnull	Accuracy	0	.	.	.	.	.	.	.	.
3	21	0.5	-0.5	SRCnull	RC(N1V1)	1	8060	416	912	1720	2632	912	1	0
3	21	0.5	-0.5	SRCnull	freq.phrase	1	8060	191	465	714	1179	465	1	0
3	21	0.5	-0.5	SRCnull	Relativizer	1	8060	177	177	.	177	1919	0	0
3	21	0.5	-0.5	SRCnull	Head Noun	1	8060	392	592	202	794	592	0	0
3	21	0.5	-0.5	SRCnull	Matrix Object	1	8060	421	748	.	748	748	0	0
3	21	0.5	-0.5	SRCnull	Matrix Verb	1	8060	265	697	294	991	697	1	0
3	21	0.5	-0.5	SRCnull	Accuracy	1	.	.	.	.	.	.	.	.
3	21	0.5	-0.5	SRCnull	Full RC	1	8060	416	1377	2611	3988	1377	1	0
3	21	0.5	-0.5	SRCnull	Matrix Clause	1	8060	392	2037	496	2533	2037	1	0
3	21	0.5	-0.5	SRCnull	Full RC	1	8060	416	1377	2611	3988	1377	1	0
3	21	0.5	-0.5	SRCnull	Matrix Clause	1	8060	392	2037	496	2533	2037	1	0
3	22	-0.5	0.5	ORCmarked	RC(N1V1)	1	10595	545	1349	539	1888	1349	1	0
3	22	-0.5	0.5	ORCmarked	freq.phrase	1	10595	101	101	.	101	101	0	0
3	22	-0.5	0.5	ORCmarked	Relativizer	1	10595	269	269	.	269	269	0	0
3	22	-0.5	0.5	ORCmarked	Head Noun	1	10595	283	1339	820	2159	1339	1	0
3	22	-0.5	0.5	ORCmarked	Matrix Object	1	10595	227	227	945	1172	227	1	0
3	22	-0.5	0.5	ORCmarked	Matrix Verb	1	10595	232	232	662	894	468	0	1
3	22	-0.5	0.5	ORCmarked	Accuracy	1	.	.	.	.	.	.	.	.
3	22	-0.5	0.5	ORCmarked	Full RC	1	10595	545	1719	539	2258	1719	1	0
3	22	-0.5	0.5	ORCmarked	Matrix Clause	1	10595	283	2034	2191	4225	2034	1	0
3	24	-0.5	-0.5	ORCnull	RC(N1V1)	1	8740	389	1298	850	2148	1298	1	0
3	24	-0.5	-0.5	ORCnull	freq.phrase	1	8740	230	354	402	756	354	0	0
3	24	-0.5	-0.5	ORCnull	Relativizer	1	8740	186	186	245	431	186	1	0
3	24	-0.5	-0.5	ORCnull	Head Noun	1	8740	121	428	398	826	428	0	0
3	24	-0.5	-0.5	ORCnull	Matrix Object	1	8740	680	1370	.	1370	1370	0	0
3	24	-0.5	-0.5	ORCnull	Matrix Verb	1	8740	486	486	.	486	486	0	0
3	24	-0.5	-0.5	ORCnull	Accuracy	1	.	.	.	.	.	.	.	.
3	24	-0.5	-0.5	ORCnull	Full RC	1	8740	389	1652	1683	3335	1652	1	0
3	24	-0.5	-0.5	ORCnull	Matrix Clause	1	8740	121	2284	398	2682	2284	0	0
3	24	-0.5	-0.5	ORCnull	Full RC	1	8740	389	1652	1683	3335	1652	1	0
3	24	-0.5	-0.5	ORCnull	Matrix Clause	1	8740	121	2284	398	2682	2284	0	0
3	25	0.5	-0.5	SRCnull	RC(N1V1)	1	7212	314	314	1667	1981	1372	1	1
3	25	0.5	-0.5	SRCnull	freq.phrase	1	7212	233	385	.	385	385	0	0
3	25	0.5	-0.5	SRCnull	Relativizer	1	7212	328	328	.	328	328	0	0
3	25	0.5	-0.5	SRCnull	Head Noun	1	7212	251	251	196	447	251	0	0
3	25	0.5	-0.5	SRCnull	Matrix Object	1	7212	399	399	561	960	399	1	0
3	25	0.5	-0.5	SRCnull	Matrix Verb	1	7212	344	344	588	932	900	0	1
3	25	0.5	-0.5	SRCnull	Accuracy	1	.	.	.	.	.	.	.	.
3	25	0.5	-0.5	SRCnull	Full RC	1	7212	314	314	2380	2694	1757	1	1
3	25	0.5	-0.5	SRCnull	Matrix Clause	1	7212	251	1550	789	2339	1550	0	0
3	25	0.5	-0.5	SRCnull	Full RC	1	7212	314	314	2380	2694	1757	1	1
3	25	0.5	-0.5	SRCnull	Matrix Clause	1	7212	251	1550	789	2339	1550	0	0
3	26	-0.5	0.5	ORCmarked	RC(N1V1)	1	9480	249	334	2838	3172	2803	1	1
3	26	-0.5	0.5	ORCmarked	freq.phrase	1	9480	259	259	408	667	259	0	0
3	26	-0.5	0.5	ORCmarked	Relativizer	1	9480	324	324	.	324	324	0	0
3	26	-0.5	0.5	ORCmarked	Head Noun	1	9480	326	847	462	1309	1629	0	1
3	26	-0.5	0.5	ORCmarked	Matrix Object	1	9480	172	172	.	172	172	0	0
3	26	-0.5	0.5	ORCmarked	Matrix Verb	1	9480	315	504	393	897	504	1	0
3	26	-0.5	0.5	ORCmarked	Accuracy	1	.	.	.	.	.	.	.	.
3	26	-0.5	0.5	ORCmarked	Full RC	1	9480	249	334	3829	4163	3386	1	1
3	26	-0.5	0.5	ORCmarked	Matrix Clause	1	9480	326	847	1531	2378	2305	1	1
3	27	0.5	0.5	SRCmarked	Accuracy	0	.	.	.	.	.	.	.	.
3	28	-0.5	-0.5	ORCnull	RC(N1V1)	1	9342	184	184	3017	3201	1441	1	1
3	28	-0.5	-0.5	ORCnull	freq.phrase	1	9342	294	535	161	696	535	0	0
3	28	-0.5	-0.5	ORCnull	Relativizer	1	9342	153	153	.	153	153	0	0
3	28	-0.5	-0.5	ORCnull	Head Noun	1	9342	309	856	807	1663	856	0	0
3	28	-0.5	-0.5	ORCnull	Matrix Object	1	9342	99	99	518	617	1271	1	1
3	28	-0.5	-0.5	ORCnull	Matrix Verb	1	9342	182	182	924	1106	740	0	1
3	28	-0.5	-0.5	ORCnull	Accuracy	1	.	.	.	.	.	.	.	.
3	28	-0.5	-0.5	ORCnull	Full RC	1	9342	184	184	3866	4050	1976	1	1
3	28	-0.5	-0.5	ORCnull	Matrix Clause	1	9342	309	955	2431	3386	2867	1	1
3	28	-0.5	-0.5	ORCnull	Full RC	1	9342	184	184	3866	4050	1976	1	1
3	28	-0.5	-0.5	ORCnull	Matrix Clause	1	9342	309	955	2431	3386	2867	1	1
3	29	0.5	-0.5	SRCnull	Accuracy	0	.	.	.	.	.	.	.	.
3	30	-0.5	0.5	ORCmarked	Accuracy	0	.	.	.	.	.	.	.	.
3	31	0.5	0.5	SRCmarked	RC(N1V1)	1	8931	774	1329	1154	2483	1329	1	0
3	31	0.5	0.5	SRCmarked	freq.phrase	1	8931	255	402	241	643	402	0	0
3	31	0.5	0.5	SRCmarked	Relativizer	1	8931	.	.	.	.	.	.	.
3	31	0.5	0.5	SRCmarked	Head Noun	1	8931	346	524	1240	1764	524	1	0
3	31	0.5	0.5	SRCmarked	Matrix Object	1	8931	249	249	419	668	249	0	0
3	31	0.5	0.5	SRCmarked	Matrix Verb	1	8931	290	527	573	1100	527	0	0
3	31	0.5	0.5	SRCmarked	Accuracy	1	.	.	.	.	.	.	.	.
3	31	0.5	0.5	SRCmarked	Full RC	1	8931	774	1731	1395	3126	1731	1	0
3	31	0.5	0.5	SRCmarked	Matrix Clause	1	8931	346	1300	2232	3532	1300	1	0
3	32	-0.5	-0.5	ORCnull	Accuracy	0	.	.	.	.	.	.	.	.
4	1	-0.5	-0.5	ORCnull	RC(N1V1)	1	7163	162	162	2123	2285	1003	1	1
4	1	-0.5	-0.5	ORCnull	freq.phrase	1	7163	193	193	274	467	193	1	0
4	1	-0.5	-0.5	ORCnull	Relativizer	1	7163	351	351	.	351	351	0	0
4	1	-0.5	-0.5	ORCnull	Head Noun	1	7163	211	211	596	807	2374	0	1
4	1	-0.5	-0.5	ORCnull	Matrix Object	1	7163	363	363	483	846	363	1	0
4	1	-0.5	-0.5	ORCnull	Matrix Verb	1	7163	239	239	544	783	746	1	1
4	1	-0.5	-0.5	ORCnull	Accuracy	1	.	.	.	.	.	.	.	.
4	1	-0.5	-0.5	ORCnull	Full RC	1	7163	162	162	2941	3103	1196	1	1
4	1	-0.5	-0.5	ORCnull	Matrix Clause	1	7163	211	211	2225	2436	3483	1	1
4	1	-0.5	-0.5	ORCnull	Full RC	1	7163	162	162	2941	3103	1196	1	1
4	1	-0.5	-0.5	ORCnull	Matrix Clause	1	7163	211	211	2225	2436	3483	1	1
4	2	-0.5	-0.5	ORCnull	RC(N1V1)	1	3959	199	594	986	1580	594	1	0
4	2	-0.5	-0.5	ORCnull	freq.phrase	1	3959	177	177	.	177	846	0	1
4	2	-0.5	-0.5	ORCnull	Relativizer	1	3959	212	212	.	212	212	0	0
4	2	-0.5	-0.5	ORCnull	Head Noun	1	3959	243	243	.	243	243	0	0
4	2	-0.5	-0.5	ORCnull	Matrix Object	1	3959	303	559	.	559	559	0	0
4	2	-0.5	-0.5	ORCnull	Matrix Verb	1	3959	246	246	.	246	246	0	0
4	2	-0.5	-0.5	ORCnull	Accuracy	1	.	.	.	.	.	.	.	.
4	2	-0.5	-0.5	ORCnull	Full RC	1	3959	199	806	1163	1969	806	1	0
4	2	-0.5	-0.5	ORCnull	Matrix Clause	1	3959	243	1048	.	1048	1048	0	0
4	2	-0.5	-0.5	ORCnull	Full RC	1	3959	199	806	1163	1969	806	1	0
4	2	-0.5	-0.5	ORCnull	Matrix Clause	1	3959	243	1048	.	1048	1048	0	0
4	3	-0.5	-0.5	ORCnull	Accuracy	0	.	.	.	.	.	.	.	.
4	4	-0.5	-0.5	ORCnull	Accuracy	0	.	.	.	.	.	.	.	.
4	5	0.5	-0.5	SRCnull	RC(N1V1)	1	7777	177	177	802	979	845	1	1
4	5	0.5	-0.5	SRCnull	freq.phrase	1	7777	206	206	729	935	206	1	0
4	5	0.5	-0.5	SRCnull	Relativizer	1	7777	296	296	377	673	1100	1	0
4	5	0.5	-0.5	SRCnull	Head Noun	1	7777	251	251	630	881	251	1	0
4	5	0.5	-0.5	SRCnull	Matrix Object	1	7777	366	366	1286	1652	958	1	1
4	5	0.5	-0.5	SRCnull	Matrix Verb	1	7777	254	254	450	704	254	1	0
4	5	0.5	-0.5	SRCnull	Accuracy	1	.	.	.	.	.	.	.	.
4	5	0.5	-0.5	SRCnull	Full RC	1	7777	177	177	2410	2587	1051	1	1
4	5	0.5	-0.5	SRCnull	Matrix Clause	1	7777	251	1463	1774	3237	1463	1	0
4	5	0.5	-0.5	SRCnull	Full RC	1	7777	177	177	2410	2587	1051	1	1
4	5	0.5	-0.5	SRCnull	Matrix Clause	1	7777	251	1463	1774	3237	1463	1	0
4	6	0.5	-0.5	SRCnull	Accuracy	0	.	.	.	.	.	.	.	.
4	7	0.5	-0.5	SRCnull	RC(N1V1)	1	4626	120	120	939	1059	944	1	1
4	7	0.5	-0.5	SRCnull	freq.phrase	1	4626	294	472	.	472	472	0	0
4	7	0.5	-0.5	SRCnull	Relativizer	1	4626	280	280	217	497	280	1	0
4	7	0.5	-0.5	SRCnull	Head Noun	1	4626	.	.	.	.	.	.	.
4	7	0.5	-0.5	SRCnull	Matrix Object	1	4626	278	278	724	1002	919	1	1
4	7	0.5	-0.5	SRCnull	Matrix Verb	1	4626	379	379	238	617	917	0	1
4	7	0.5	-0.5	SRCnull	Accuracy	1	.	.	.	.	.	.	.	.
4	7	0.5	-0.5	SRCnull	Full RC	1	4626	120	120	1908	2028	1696	1	1
4	7	0.5	-0.5	SRCnull	Matrix Clause	1	4626	278	278	1341	1619	1836	0	1
4	7	0.5	-0.5	SRCnull	Full RC	1	4626	120	120	1908	2028	1696	1	1
4	7	0.5	-0.5	SRCnull	Matrix Clause	1	4626	278	278	1341	1619	1836	0	1
4	8	0.5	-0.5	SRCnull	RC(N1V1)	1	4032	321	938	205	1143	938	1	0
4	8	0.5	-0.5	SRCnull	freq.phrase	1	4032	283	283	130	413	283	1	0
4	8	0.5	-0.5	SRCnull	Relativizer	1	4032	.	.	.	.	.	.	.
4	8	0.5	-0.5	SRCnull	Head Noun	1	4032	548	890	.	890	890	0	0
4	8	0.5	-0.5	SRCnull	Matrix Object	1	4032	198	198	.	198	198	0	0
4	8	0.5	-0.5	SRCnull	Matrix Verb	1	4032	221	221	.	221	221	0	0
4	8	0.5	-0.5	SRCnull	Accuracy	1	.	.	.	.	.	.	.	.
4	8	0.5	-0.5	SRCnull	Full RC	1	4032	321	1221	335	1556	1221	1	0
4	8	0.5	-0.5	SRCnull	Matrix Clause	1	4032	548	1309	.	1309	1309	0	0
4	8	0.5	-0.5	SRCnull	Full RC	1	4032	321	1221	335	1556	1221	1	0
4	8	0.5	-0.5	SRCnull	Matrix Clause	1	4032	548	1309	.	1309	1309	0	0
4	9	-0.5	0.5	ORCmarked	RC(N1V1)	1	7703	255	903	428	1331	1582	0	1
4	9	-0.5	0.5	ORCmarked	freq.phrase	1	7703	195	403	.	403	403	0	0
4	9	-0.5	0.5	ORCmarked	Relativizer	1	7703	314	314	.	314	314	0	0
4	9	-0.5	0.5	ORCmarked	Head Noun	1	7703	254	254	234	488	254	1	0
4	9	-0.5	0.5	ORCmarked	Matrix Object	1	7703	171	171	380	551	607	1	1
4	9	-0.5	0.5	ORCmarked	Matrix Verb	1	7703	248	248	376	624	248	1	0
4	9	-0.5	0.5	ORCmarked	Accuracy	1	.	.	.	.	.	.	.	.
4	9	-0.5	0.5	ORCmarked	Full RC	1	7703	255	903	1145	2048	2299	0	1
4	9	-0.5	0.5	ORCmarked	Matrix Clause	1	7703	254	1109	554	1663	1109	1	0
4	10	-0.5	0.5	ORCmarked	RC(N1V1)	1	4094	192	678	130	808	678	1	0
4	10	-0.5	0.5	ORCmarked	freq.phrase	1	4094	270	270	260	530	270	1	0
4	10	-0.5	0.5	ORCmarked	Relativizer	1	4094	136	136	.	136	396	0	1
4	10	-0.5	0.5	ORCmarked	Head Noun	1	4094	285	501	.	501	501	0	0
4	10	-0.5	0.5	ORCmarked	Matrix Object	1	4094	213	213	.	213	213	0	0
4	10	-0.5	0.5	ORCmarked	Matrix Verb	1	4094	361	361	.	361	361	0	0
4	10	-0.5	0.5	ORCmarked	Accuracy	1	.	.	.	.	.	.	.	.
4	10	-0.5	0.5	ORCmarked	Full RC	1	4094	192	1344	130	1474	1344	1	0
4	10	-0.5	0.5	ORCmarked	Matrix Clause	1	4094	285	1075	.	1075	1075	0	0
4	11	-0.5	0.5	ORCmarked	RC(N1V1)	1	5687	272	272	673	945	1281	0	1
4	11	-0.5	0.5	ORCmarked	freq.phrase	1	5687	231	231	146	377	231	1	0
4	11	-0.5	0.5	ORCmarked	Relativizer	1	5687	.	.	.	.	.	.	.
4	11	-0.5	0.5	ORCmarked	Head Noun	1	5687	271	271	.	271	271	0	0
4	11	-0.5	0.5	ORCmarked	Matrix Object	1	5687	281	473	.	473	473	0	0
4	11	-0.5	0.5	ORCmarked	Matrix Verb	1	5687	278	278	.	278	278	0	0
4	11	-0.5	0.5	ORCmarked	Accuracy	1	.	.	.	.	.	.	.	.
4	11	-0.5	0.5	ORCmarked	Full RC	1	5687	272	272	1050	1322	1512	1	1
4	11	-0.5	0.5	ORCmarked	Matrix Clause	1	5687	271	1022	.	1022	1022	0	0
4	12	-0.5	0.5	ORCmarked	RC(N1V1)	1	7066	278	1020	741	1761	2058	0	1
4	12	-0.5	0.5	ORCmarked	freq.phrase	1	7066	260	260	.	260	260	0	0
4	12	-0.5	0.5	ORCmarked	Relativizer	1	7066	170	170	.	170	170	0	0
4	12	-0.5	0.5	ORCmarked	Head Noun	1	7066	289	1427	496	1923	1427	1	0
4	12	-0.5	0.5	ORCmarked	Matrix Object	1	7066	299	299	154	453	299	0	0
4	12	-0.5	0.5	ORCmarked	Matrix Verb	1	7066	241	241	434	675	241	1	0
4	12	-0.5	0.5	ORCmarked	Accuracy	1	.	.	.	.	.	.	.	.
4	12	-0.5	0.5	ORCmarked	Full RC	1	7066	278	1020	1171	2191	2488	0	1
4	12	-0.5	0.5	ORCmarked	Matrix Clause	1	7066	289	1967	1084	3051	1967	1	0
4	13	0.5	0.5	SRCmarked	RC(N1V1)	1	5433	300	807	706	1513	807	0	0
4	13	0.5	0.5	SRCmarked	freq.phrase	1	5433	235	235	241	476	235	0	0
4	13	0.5	0.5	SRCmarked	Relativizer	1	5433	235	235	.	235	235	0	0
4	13	0.5	0.5	SRCmarked	Head Noun	1	5433	229	229	220	449	229	0	0
4	13	0.5	0.5	SRCmarked	Matrix Object	1	5433	238	238	231	469	238	0	0
4	13	0.5	0.5	SRCmarked	Matrix Verb	1	5433	313	592	.	592	592	0	0
4	13	0.5	0.5	SRCmarked	Accuracy	1	.	.	.	.	.	.	.	.
4	13	0.5	0.5	SRCmarked	Full RC	1	5433	300	1277	947	2224	1277	0	0
4	13	0.5	0.5	SRCmarked	Matrix Clause	1	5433	229	1059	451	1510	1059	0	0
4	14	0.5	0.5	SRCmarked	Accuracy	0	.	.	.	.	.	.	.	.
4	15	0.5	0.5	SRCmarked	RC(N1V1)	1	4429	339	1057	134	1191	1057	1	0
4	15	0.5	0.5	SRCmarked	freq.phrase	1	4429	249	249	.	249	249	0	0
4	15	0.5	0.5	SRCmarked	Relativizer	1	4429	.	.	.	.	.	.	.
4	15	0.5	0.5	SRCmarked	Head Noun	1	4429	231	423	.	423	423	0	0
4	15	0.5	0.5	SRCmarked	Matrix Object	1	4429	233	233	417	650	233	1	0
4	15	0.5	0.5	SRCmarked	Matrix Verb	1	4429	464	464	274	738	1155	0	1
4	15	0.5	0.5	SRCmarked	Accuracy	1	.	.	.	.	.	.	.	.
4	15	0.5	0.5	SRCmarked	Full RC	1	4429	339	1306	134	1440	1306	1	0
4	15	0.5	0.5	SRCmarked	Matrix Clause	1	4429	231	1811	.	1811	1811	0	0
4	16	0.5	0.5	SRCmarked	RC(N1V1)	1	4759	265	818	629	1447	818	1	0
4	16	0.5	0.5	SRCmarked	freq.phrase	1	4759	197	468	310	778	1080	0	1
4	16	0.5	0.5	SRCmarked	Relativizer	1	4759	.	.	.	.	.	.	.
4	16	0.5	0.5	SRCmarked	Head Noun	1	4759	287	287	212	499	287	1	0
4	16	0.5	0.5	SRCmarked	Matrix Object	1	4759	227	227	311	538	227	0	0
4	16	0.5	0.5	SRCmarked	Matrix Verb	1	4759	289	523	.	523	523	0	0
4	16	0.5	0.5	SRCmarked	Accuracy	1	.	.	.	.	.	.	.	.
4	16	0.5	0.5	SRCmarked	Full RC	1	4759	265	1898	327	2225	1898	1	0
4	16	0.5	0.5	SRCmarked	Matrix Clause	1	4759	287	1037	523	1560	1037	0	0
4	17	-0.5	-0.5	ORCnull	Accuracy	0	.	.	.	.	.	.	.	.
4	18	0.5	-0.5	SRCnull	RC(N1V1)	1	3151	246	760	.	760	760	0	0
4	18	0.5	-0.5	SRCnull	freq.phrase	1	3151	298	298	.	298	298	0	0
4	18	0.5	-0.5	SRCnull	Relativizer	1	3151	.	.	.	.	.	.	.
4	18	0.5	-0.5	SRCnull	Head Noun	1	3151	177	177	180	357	177	1	0
4	18	0.5	-0.5	SRCnull	Matrix Object	1	3151	275	275	234	509	275	1	0
4	18	0.5	-0.5	SRCnull	Matrix Verb	1	3151	214	214	168	382	214	0	0
4	18	0.5	-0.5	SRCnull	Accuracy	1	.	.	.	.	.	.	.	.
4	18	0.5	-0.5	SRCnull	Full RC	1	3151	246	1058	.	1058	1058	0	0
4	18	0.5	-0.5	SRCnull	Matrix Clause	1	3151	177	666	582	1248	666	1	0
4	18	0.5	-0.5	SRCnull	Full RC	1	3151	246	1058	.	1058	1058	0	0
4	18	0.5	-0.5	SRCnull	Matrix Clause	1	3151	177	666	582	1248	666	1	0
4	19	-0.5	0.5	ORCmarked	RC(N1V1)	1	6186	272	776	.	776	776	0	0
4	19	-0.5	0.5	ORCmarked	freq.phrase	1	6186	235	235	.	235	235	0	0
4	19	-0.5	0.5	ORCmarked	Relativizer	1	6186	.	.	.	.	.	.	.
4	19	-0.5	0.5	ORCmarked	Head Noun	1	6186	247	522	713	1235	522	1	0
4	19	-0.5	0.5	ORCmarked	Matrix Object	1	6186	218	218	491	709	814	1	1
4	19	-0.5	0.5	ORCmarked	Matrix Verb	1	6186	190	362	277	639	844	0	1
4	19	-0.5	0.5	ORCmarked	Accuracy	1	.	.	.	.	.	.	.	.
4	19	-0.5	0.5	ORCmarked	Full RC	1	6186	272	1011	.	1011	1011	0	0
4	19	-0.5	0.5	ORCmarked	Matrix Clause	1	6186	247	2180	403	2583	2180	1	0
4	20	0.5	0.5	SRCmarked	RC(N1V1)	1	5794	192	975	98	1073	975	1	0
4	20	0.5	0.5	SRCmarked	freq.phrase	1	5794	338	338	.	338	338	0	0
4	20	0.5	0.5	SRCmarked	Relativizer	1	5794	.	.	.	.	.	.	.
4	20	0.5	0.5	SRCmarked	Head Noun	1	5794	304	651	556	1207	651	1	0
4	20	0.5	0.5	SRCmarked	Matrix Object	1	5794	443	674	174	848	674	0	0
4	20	0.5	0.5	SRCmarked	Matrix Verb	1	5794	159	355	.	355	355	0	0
4	20	0.5	0.5	SRCmarked	Accuracy	1	.	.	.	.	.	.	.	.
4	20	0.5	0.5	SRCmarked	Full RC	1	5794	192	1313	98	1411	1313	1	0
4	20	0.5	0.5	SRCmarked	Matrix Clause	1	5794	304	1680	730	2410	1680	1	0
4	21	-0.5	-0.5	ORCnull	Accuracy	0	.	.	.	.	.	.	.	.
4	22	0.5	-0.5	SRCnull	RC(N1V1)	1	4709	142	864	274	1138	864	1	0
4	22	0.5	-0.5	SRCnull	freq.phrase	1	4709	556	556	.	556	556	0	0
4	22	0.5	-0.5	SRCnull	Relativizer	1	4709	.	.	.	.	.	.	.
4	22	0.5	-0.5	SRCnull	Head Noun	1	4709	259	259	490	749	259	1	0
4	22	0.5	-0.5	SRCnull	Matrix Object	1	4709	238	576	.	576	576	0	0
4	22	0.5	-0.5	SRCnull	Matrix Verb	1	4709	.	.	.	.	.	.	.
4	22	0.5	-0.5	SRCnull	Accuracy	1	.	.	.	.	.	.	.	.
4	22	0.5	-0.5	SRCnull	Full RC	1	4709	142	1420	274	1694	1420	1	0
4	22	0.5	-0.5	SRCnull	Matrix Clause	1	4709	259	835	490	1325	835	1	0
4	22	0.5	-0.5	SRCnull	Full RC	1	4709	142	1420	274	1694	1420	1	0
4	22	0.5	-0.5	SRCnull	Matrix Clause	1	4709	259	835	490	1325	835	1	0
4	23	-0.5	0.5	ORCmarked	Accuracy	0	.	.	.	.	.	.	.	.
4	24	0.5	0.5	SRCmarked	Accuracy	0	.	.	.	.	.	.	.	.
4	25	-0.5	-0.5	ORCnull	RC(N1V1)	1	5571	288	288	2081	2369	982	1	1
4	25	-0.5	-0.5	ORCnull	freq.phrase	1	5571	210	210	274	484	210	1	0
4	25	-0.5	-0.5	ORCnull	Relativizer	1	5571	191	191	332	523	1989	1	1
4	25	-0.5	-0.5	ORCnull	Head Noun	1	5571	176	176	187	363	2626	0	1
4	25	-0.5	-0.5	ORCnull	Matrix Object	1	5571	555	555	.	555	555	0	0
4	25	-0.5	-0.5	ORCnull	Matrix Verb	1	5571	.	.	.	.	.	.	.
4	25	-0.5	-0.5	ORCnull	Accuracy	1	.	.	.	.	.	.	.	.
4	25	-0.5	-0.5	ORCnull	Full RC	1	5571	288	288	3088	3376	1192	1	1
4	25	-0.5	-0.5	ORCnull	Matrix Clause	1	5571	176	176	742	918	3181	0	1
4	25	-0.5	-0.5	ORCnull	Full RC	1	5571	288	288	3088	3376	1192	1	1
4	25	-0.5	-0.5	ORCnull	Matrix Clause	1	5571	176	176	742	918	3181	0	1
4	26	0.5	-0.5	SRCnull	RC(N1V1)	1	5150	180	942	557	1499	942	1	0
4	26	0.5	-0.5	SRCnull	freq.phrase	1	5150	120	120	.	120	677	1	1
4	26	0.5	-0.5	SRCnull	Relativizer	1	5150	297	297	.	297	297	0	0
4	26	0.5	-0.5	SRCnull	Head Noun	1	5150	185	185	414	599	185	1	0
4	26	0.5	-0.5	SRCnull	Matrix Object	1	5150	366	366	302	668	900	0	1
4	26	0.5	-0.5	SRCnull	Matrix Verb	1	5150	225	225	.	225	225	0	0
4	26	0.5	-0.5	SRCnull	Accuracy	1	.	.	.	.	.	.	.	.
4	26	0.5	-0.5	SRCnull	Full RC	1	5150	180	1239	677	1916	1239	1	0
4	26	0.5	-0.5	SRCnull	Matrix Clause	1	5150	185	1310	182	1492	1310	1	0
4	26	0.5	-0.5	SRCnull	Full RC	1	5150	180	1239	677	1916	1239	1	0
4	26	0.5	-0.5	SRCnull	Matrix Clause	1	5150	185	1310	182	1492	1310	1	0
4	27	-0.5	0.5	ORCmarked	Accuracy	0	.	.	.	.	.	.	.	.
4	28	0.5	0.5	SRCmarked	RC(N1V1)	1	9305	378	935	666	1601	935	1	0
4	28	0.5	0.5	SRCmarked	freq.phrase	1	9305	283	283	.	283	283	0	0
4	28	0.5	0.5	SRCmarked	Relativizer	1	9305	151	151	.	151	151	0	0
4	28	0.5	0.5	SRCmarked	Head Noun	1	9305	177	345	1325	1670	1109	1	1
4	28	0.5	0.5	SRCmarked	Matrix Object	1	9305	249	249	1070	1319	249	1	0
4	28	0.5	0.5	SRCmarked	Matrix Verb	1	9305	222	222	1263	1485	1547	1	1
4	28	0.5	0.5	SRCmarked	Accuracy	1	.	.	.	.	.	.	.	.
4	28	0.5	0.5	SRCmarked	Full RC	1	9305	378	1218	817	2035	1218	1	0
4	28	0.5	0.5	SRCmarked	Matrix Clause	1	9305	177	345	4129	4474	2905	1	1
4	29	-0.5	-0.5	ORCnull	RC(N1V1)	1	6566	149	255	822	1077	726	1	1
4	29	-0.5	-0.5	ORCnull	freq.phrase	1	6566	117	117	441	558	117	1	0
4	29	-0.5	-0.5	ORCnull	Relativizer	1	6566	302	302	301	603	1044	0	1
4	29	-0.5	-0.5	ORCnull	Head Noun	1	6566	313	313	260	573	313	1	0
4	29	-0.5	-0.5	ORCnull	Matrix Object	1	6566	410	630	.	630	630	0	0
4	29	-0.5	-0.5	ORCnull	Matrix Verb	1	6566	267	267	255	522	267	1	0
4	29	-0.5	-0.5	ORCnull	Accuracy	1	.	.	.	.	.	.	.	.
4	29	-0.5	-0.5	ORCnull	Full RC	1	6566	149	255	1983	2238	1887	1	1
4	29	-0.5	-0.5	ORCnull	Matrix Clause	1	6566	313	1210	515	1725	1210	1	0
4	29	-0.5	-0.5	ORCnull	Full RC	1	6566	149	255	1983	2238	1887	1	1
4	29	-0.5	-0.5	ORCnull	Matrix Clause	1	6566	313	1210	515	1725	1210	1	0
4	30	0.5	-0.5	SRCnull	Accuracy	0	.	.	.	.	.	.	.	.
4	31	-0.5	0.5	ORCmarked	RC(N1V1)	1	10006	259	683	2185	2868	683	1	0
4	31	-0.5	0.5	ORCmarked	freq.phrase	1	10006	230	230	.	230	230	0	0
4	31	-0.5	0.5	ORCmarked	Relativizer	1	10006	274	274	207	481	274	1	0
4	31	-0.5	0.5	ORCmarked	Head Noun	1	10006	223	223	1416	1639	748	1	1
4	31	-0.5	0.5	ORCmarked	Matrix Object	1	10006	217	400	786	1186	400	1	0
4	31	-0.5	0.5	ORCmarked	Matrix Verb	1	10006	496	496	563	1059	4715	0	1
4	31	-0.5	0.5	ORCmarked	Accuracy	1	.	.	.	.	.	.	.	.
4	31	-0.5	0.5	ORCmarked	Full RC	1	10006	259	913	2666	3579	913	1	0
4	31	-0.5	0.5	ORCmarked	Matrix Clause	1	10006	223	223	3661	3884	5863	1	1
4	32	0.5	0.5	SRCmarked	RC(N1V1)	1	4799	288	779	442	1221	779	1	0
4	32	0.5	0.5	SRCmarked	freq.phrase	1	4799	319	319	239	558	319	1	0
4	32	0.5	0.5	SRCmarked	Relativizer	1	4799	143	143	.	143	670	0	1
4	32	0.5	0.5	SRCmarked	Head Noun	1	4799	257	441	246	687	441	0	0
4	32	0.5	0.5	SRCmarked	Matrix Object	1	4799	246	246	295	541	246	0	0
4	32	0.5	0.5	SRCmarked	Matrix Verb	1	4799	258	258	.	258	258	0	0
4	32	0.5	0.5	SRCmarked	Accuracy	1	.	.	.	.	.	.	.	.
4	32	0.5	0.5	SRCmarked	Full RC	1	4799	288	1768	154	1922	1768	1	0
4	32	0.5	0.5	SRCmarked	Matrix Clause	1	4799	257	945	541	1486	945	0	0
5	1	0.5	0.5	SRCmarked	RC(N1V1)	1	8827	156	156	889	1045	860	1	1
5	1	0.5	0.5	SRCmarked	freq.phrase	1	8827	167	167	135	302	567	1	1
5	1	0.5	0.5	SRCmarked	Relativizer	1	8827	180	180	.	180	180	0	0
5	1	0.5	0.5	SRCmarked	Head Noun	1	8827	279	279	1112	1391	279	1	0
5	1	0.5	0.5	SRCmarked	Matrix Object	1	8827	154	154	2038	2192	154	1	0
5	1	0.5	0.5	SRCmarked	Matrix Verb	1	8827	224	224	380	604	224	0	0
5	1	0.5	0.5	SRCmarked	Accuracy	1	.	.	.	.	.	.	.	.
5	1	0.5	0.5	SRCmarked	Full RC	1	8827	156	156	1371	1527	1040	1	1
5	1	0.5	0.5	SRCmarked	Matrix Clause	1	8827	279	433	3754	4187	433	1	0
5	2	0.5	0.5	SRCmarked	RC(N1V1)	1	5206	187	187	938	1125	870	1	1
5	2	0.5	0.5	SRCmarked	freq.phrase	1	5206	151	151	191	342	151	0	0
5	2	0.5	0.5	SRCmarked	Relativizer	1	5206	.	.	.	.	.	.	.
5	2	0.5	0.5	SRCmarked	Head Noun	1	5206	.	.	.	.	.	.	.
5	2	0.5	0.5	SRCmarked	Matrix Object	1	5206	215	794	680	1474	794	1	0
5	2	0.5	0.5	SRCmarked	Matrix Verb	1	5206	217	217	542	759	217	1	0
5	2	0.5	0.5	SRCmarked	Accuracy	1	.	.	.	.	.	.	.	.
5	2	0.5	0.5	SRCmarked	Full RC	1	5206	187	187	1280	1467	1021	1	1
5	2	0.5	0.5	SRCmarked	Matrix Clause	1	5206	215	1011	1222	2233	1011	1	0
5	3	0.5	0.5	SRCmarked	RC(N1V1)	1	4480	250	250	287	537	632	1	1
5	3	0.5	0.5	SRCmarked	freq.phrase	1	4480	257	257	148	405	257	1	0
5	3	0.5	0.5	SRCmarked	Relativizer	1	4480	237	237	.	237	237	1	0
5	3	0.5	0.5	SRCmarked	Head Noun	1	4480	203	203	185	388	203	1	0
5	3	0.5	0.5	SRCmarked	Matrix Object	1	4480	353	353	679	1032	353	1	0
5	3	0.5	0.5	SRCmarked	Matrix Verb	1	4480	261	261	205	466	468	0	1
5	3	0.5	0.5	SRCmarked	Accuracy	1	.	.	.	.	.	.	.	.
5	3	0.5	0.5	SRCmarked	Full RC	1	4480	250	250	929	1179	889	1	1
5	3	0.5	0.5	SRCmarked	Matrix Clause	1	4480	203	1024	862	1886	1024	1	0
5	4	0.5	0.5	SRCmarked	RC(N1V1)	1	6796	172	611	162	773	611	1	0
5	4	0.5	0.5	SRCmarked	freq.phrase	1	6796	243	243	203	446	243	1	0
5	4	0.5	0.5	SRCmarked	Relativizer	1	6796	.	.	.	.	.	.	.
5	4	0.5	0.5	SRCmarked	Head Noun	1	6796	176	176	700	876	591	1	1
5	4	0.5	0.5	SRCmarked	Matrix Object	1	6796	210	210	528	738	459	1	1
5	4	0.5	0.5	SRCmarked	Matrix Verb	1	6796	203	289	.	289	289	1	0
5	4	0.5	0.5	SRCmarked	Accuracy	1	.	.	.	.	.	.	.	.
5	4	0.5	0.5	SRCmarked	Full RC	1	6796	172	854	365	1219	854	1	0
5	4	0.5	0.5	SRCmarked	Matrix Clause	1	6796	176	176	1727	1903	1050	1	1
5	5	-0.5	-0.5	ORCnull	RC(N1V1)	1	6406	142	879	418	1297	879	1	0
5	5	-0.5	-0.5	ORCnull	freq.phrase	1	6406	109	109	.	109	109	1	0
5	5	-0.5	-0.5	ORCnull	Relativizer	1	6406	142	142	.	142	142	0	0
5	5	-0.5	-0.5	ORCnull	Head Noun	1	6406	116	116	567	683	116	1	0
5	5	-0.5	-0.5	ORCnull	Matrix Object	1	6406	383	383	1220	1603	1432	1	1
5	5	-0.5	-0.5	ORCnull	Matrix Verb	1	6406	219	219	685	904	219	1	0
5	5	-0.5	-0.5	ORCnull	Accuracy	1	.	.	.	.	.	.	.	.
5	5	-0.5	-0.5	ORCnull	Full RC	1	6406	142	879	669	1548	879	1	0
5	5	-0.5	-0.5	ORCnull	Matrix Clause	1	6406	116	627	2563	3190	1767	1	1
5	5	-0.5	-0.5	ORCnull	Full RC	1	6406	142	879	669	1548	879	1	0
5	5	-0.5	-0.5	ORCnull	Matrix Clause	1	6406	116	627	2563	3190	1767	1	1
5	6	-0.5	-0.5	ORCnull	RC(N1V1)	1	6496	301	562	495	1057	562	1	0
5	6	-0.5	-0.5	ORCnull	freq.phrase	1	6496	126	126	216	342	647	1	0
5	6	-0.5	-0.5	ORCnull	Relativizer	1	6496	174	174	.	174	174	1	0
5	6	-0.5	-0.5	ORCnull	Head Noun	1	6496	415	415	455	870	1310	1	1
5	6	-0.5	-0.5	ORCnull	Matrix Object	1	6496	208	208	97	305	686	1	0
5	6	-0.5	-0.5	ORCnull	Matrix Verb	1	6496	202	202	135	337	202	0	0
5	6	-0.5	-0.5	ORCnull	Accuracy	1	.	.	.	.	.	.	.	.
5	6	-0.5	-0.5	ORCnull	Full RC	1	6496	301	562	1011	1573	562	1	0
5	6	-0.5	-0.5	ORCnull	Matrix Clause	1	6496	415	415	1097	1512	1512	1	1
5	6	-0.5	-0.5	ORCnull	Full RC	1	6496	301	562	1011	1573	562	1	0
5	6	-0.5	-0.5	ORCnull	Matrix Clause	1	6496	415	415	1097	1512	1512	1	1
5	7	-0.5	-0.5	ORCnull	RC(N1V1)	1	4977	215	1039	375	1414	1039	1	0
5	7	-0.5	-0.5	ORCnull	freq.phrase	1	4977	223	223	507	730	223	1	0
5	7	-0.5	-0.5	ORCnull	Relativizer	1	4977	.	.	.	.	.	.	.
5	7	-0.5	-0.5	ORCnull	Head Noun	1	4977	377	377	1041	1418	489	1	1
5	7	-0.5	-0.5	ORCnull	Matrix Object	1	4977	208	208	291	499	858	1	1
5	7	-0.5	-0.5	ORCnull	Matrix Verb	1	4977	286	286	258	544	286	0	0
5	7	-0.5	-0.5	ORCnull	Accuracy	1	.	.	.	.	.	.	.	.
5	7	-0.5	-0.5	ORCnull	Full RC	1	4977	215	1262	882	2144	1262	1	0
5	7	-0.5	-0.5	ORCnull	Matrix Clause	1	4977	377	377	2084	2461	1633	1	1
5	7	-0.5	-0.5	ORCnull	Full RC	1	4977	215	1262	882	2144	1262	1	0
5	7	-0.5	-0.5	ORCnull	Matrix Clause	1	4977	377	377	2084	2461	1633	1	1
5	8	-0.5	-0.5	ORCnull	RC(N1V1)	1	9138	372	669	878	1547	669	1	0
5	8	-0.5	-0.5	ORCnull	freq.phrase	1	9138	134	134	125	259	134	1	0
5	8	-0.5	-0.5	ORCnull	Relativizer	1	9138	234	234	.	234	234	0	0
5	8	-0.5	-0.5	ORCnull	Head Noun	1	9138	327	327	1410	1737	327	1	0
5	8	-0.5	-0.5	ORCnull	Matrix Object	1	9138	223	223	1669	1892	223	1	0
5	8	-0.5	-0.5	ORCnull	Matrix Verb	1	9138	247	247	1587	1834	1005	1	1
5	8	-0.5	-0.5	ORCnull	Accuracy	1	.	.	.	.	.	.	.	.
5	8	-0.5	-0.5	ORCnull	Full RC	1	9138	372	803	1237	2040	803	1	0
5	8	-0.5	-0.5	ORCnull	Matrix Clause	1	9138	327	1555	3908	5463	1555	1	0
5	8	-0.5	-0.5	ORCnull	Full RC	1	9138	372	803	1237	2040	803	1	0
5	8	-0.5	-0.5	ORCnull	Matrix Clause	1	9138	327	1555	3908	5463	1555	1	0
5	9	0.5	-0.5	SRCnull	RC(N1V1)	1	5739	214	214	1039	1253	563	1	1
5	9	0.5	-0.5	SRCnull	freq.phrase	1	5739	232	415	859	1274	415	1	0
5	9	0.5	-0.5	SRCnull	Relativizer	1	5739	.	.	.	.	.	.	.
5	9	0.5	-0.5	SRCnull	Head Noun	1	5739	247	367	313	680	367	0	0
5	9	0.5	-0.5	SRCnull	Matrix Object	1	5739	.	.	.	.	.	.	.
5	9	0.5	-0.5	SRCnull	Matrix Verb	1	5739	251	536	298	834	536	0	0
5	9	0.5	-0.5	SRCnull	Accuracy	1	.	.	.	.	.	.	.	.
5	9	0.5	-0.5	SRCnull	Full RC	1	5739	214	214	2313	2527	978	1	1
5	9	0.5	-0.5	SRCnull	Matrix Clause	1	5739	247	903	611	1514	903	0	0
5	9	0.5	-0.5	SRCnull	Full RC	1	5739	214	214	2313	2527	978	1	1
5	9	0.5	-0.5	SRCnull	Matrix Clause	1	5739	247	903	611	1514	903	0	0
5	10	0.5	-0.5	SRCnull	RC(N1V1)	1	2258	260	408	327	735	408	1	0
5	10	0.5	-0.5	SRCnull	freq.phrase	1	2258	257	439	.	439	439	0	0
5	10	0.5	-0.5	SRCnull	Relativizer	1	2258	.	.	.	.	.	.	.
5	10	0.5	-0.5	SRCnull	Head Noun	1	2258	.	.	.	.	.	.	.
5	10	0.5	-0.5	SRCnull	Matrix Object	1	2258	285	285	.	285	285	0	0
5	10	0.5	-0.5	SRCnull	Matrix Verb	1	2258	.	.	.	.	.	.	.
5	10	0.5	-0.5	SRCnull	Accuracy	1	.	.	.	.	.	.	.	.
5	10	0.5	-0.5	SRCnull	Full RC	1	2258	260	847	327	1174	847	1	0
5	10	0.5	-0.5	SRCnull	Matrix Clause	1	2258	285	285	.	285	285	0	0
5	10	0.5	-0.5	SRCnull	Full RC	1	2258	260	847	327	1174	847	1	0
5	10	0.5	-0.5	SRCnull	Matrix Clause	1	2258	285	285	.	285	285	0	0
5	11	0.5	-0.5	SRCnull	RC(N1V1)	1	2365	179	275	.	275	275	0	0
5	11	0.5	-0.5	SRCnull	freq.phrase	1	2365	354	518	.	518	518	0	0
5	11	0.5	-0.5	SRCnull	Relativizer	1	2365	.	.	.	.	.	.	.
5	11	0.5	-0.5	SRCnull	Head Noun	1	2365	234	234	.	234	234	0	0
5	11	0.5	-0.5	SRCnull	Matrix Object	1	2365	162	162	405	567	162	1	0
5	11	0.5	-0.5	SRCnull	Matrix Verb	1	2365	138	138	.	138	350	0	1
5	11	0.5	-0.5	SRCnull	Accuracy	1	.	.	.	.	.	.	.	.
5	11	0.5	-0.5	SRCnull	Full RC	1	2365	179	793	.	793	793	0	0
5	11	0.5	-0.5	SRCnull	Matrix Clause	1	2365	234	746	193	939	746	1	0
5	11	0.5	-0.5	SRCnull	Full RC	1	2365	179	793	.	793	793	0	0
5	11	0.5	-0.5	SRCnull	Matrix Clause	1	2365	234	746	193	939	746	1	0
5	12	0.5	-0.5	SRCnull	Accuracy	0	.	.	.	.	.	.	.	.
5	13	-0.5	0.5	ORCmarked	RC(N1V1)	1	4586	203	203	402	605	203	1	0
5	13	-0.5	0.5	ORCmarked	freq.phrase	1	4586	238	238	.	238	388	0	1
5	13	-0.5	0.5	ORCmarked	Relativizer	1	4586	.	.	.	.	.	.	.
5	13	-0.5	0.5	ORCmarked	Head Noun	1	4586	253	253	280	533	253	1	0
5	13	-0.5	0.5	ORCmarked	Matrix Object	1	4586	264	264	.	264	264	0	0
5	13	-0.5	0.5	ORCmarked	Matrix Verb	1	4586	205	205	418	623	205	1	0
5	13	-0.5	0.5	ORCmarked	Accuracy	1	.	.	.	.	.	.	.	.
5	13	-0.5	0.5	ORCmarked	Full RC	1	4586	203	591	252	843	591	1	0
5	13	-0.5	0.5	ORCmarked	Matrix Clause	1	4586	253	722	698	1420	722	1	0
5	14	-0.5	0.5	ORCmarked	RC(N1V1)	1	4536	211	211	1083	1294	1053	1	1
5	14	-0.5	0.5	ORCmarked	freq.phrase	1	4536	246	246	173	419	246	1	0
5	14	-0.5	0.5	ORCmarked	Relativizer	1	4536	195	195	.	195	195	0	0
5	14	-0.5	0.5	ORCmarked	Head Noun	1	4536	.	.	.	.	.	.	.
5	14	-0.5	0.5	ORCmarked	Matrix Object	1	4536	190	565	200	765	565	1	0
5	14	-0.5	0.5	ORCmarked	Matrix Verb	1	4536	189	189	.	189	189	0	0
5	14	-0.5	0.5	ORCmarked	Accuracy	1	.	.	.	.	.	.	.	.
5	14	-0.5	0.5	ORCmarked	Full RC	1	4536	211	211	1697	1908	1494	1	1
5	14	-0.5	0.5	ORCmarked	Matrix Clause	1	4536	190	754	200	954	754	1	0
5	15	-0.5	0.5	ORCmarked	RC(N1V1)	1	6053	231	489	824	1313	489	1	0
5	15	-0.5	0.5	ORCmarked	freq.phrase	1	6053	276	368	.	368	680	0	1
5	15	-0.5	0.5	ORCmarked	Relativizer	1	6053	144	144	.	144	144	0	0
5	15	-0.5	0.5	ORCmarked	Head Noun	1	6053	319	319	.	319	319	0	0
5	15	-0.5	0.5	ORCmarked	Matrix Object	1	6053	110	110	427	537	539	1	1
5	15	-0.5	0.5	ORCmarked	Matrix Verb	1	6053	423	672	439	1111	672	1	0
5	15	-0.5	0.5	ORCmarked	Accuracy	1	.	.	.	.	.	.	.	.
5	15	-0.5	0.5	ORCmarked	Full RC	1	6053	231	1313	512	1825	1313	1	0
5	15	-0.5	0.5	ORCmarked	Matrix Clause	1	6053	319	429	1538	1967	1530	1	1
5	16	-0.5	0.5	ORCmarked	RC(N1V1)	1	5757	112	112	565	677	825	1	1
5	16	-0.5	0.5	ORCmarked	freq.phrase	1	5757	184	184	152	336	184	1	0
5	16	-0.5	0.5	ORCmarked	Relativizer	1	5757	.	.	.	.	.	.	.
5	16	-0.5	0.5	ORCmarked	Head Noun	1	5757	120	315	242	557	315	1	0
5	16	-0.5	0.5	ORCmarked	Matrix Object	1	5757	296	546	672	1218	546	1	0
5	16	-0.5	0.5	ORCmarked	Matrix Verb	1	5757	128	367	535	902	367	1	0
5	16	-0.5	0.5	ORCmarked	Accuracy	1	.	.	.	.	.	.	.	.
5	16	-0.5	0.5	ORCmarked	Full RC	1	5757	112	112	901	1013	1009	1	1
5	16	-0.5	0.5	ORCmarked	Matrix Clause	1	5757	296	913	1764	2677	913	1	0
5	17	0.5	0.5	SRCmarked	RC(N1V1)	1	5193	237	569	131	700	569	1	0
5	17	0.5	0.5	SRCmarked	freq.phrase	1	5193	192	192	440	632	192	1	0
5	17	0.5	0.5	SRCmarked	Relativizer	1	5193	90	90	.	90	433	1	0
5	17	0.5	0.5	SRCmarked	Head Noun	1	5193	440	440	140	580	711	0	1
5	17	0.5	0.5	SRCmarked	Matrix Object	1	5193	203	203	348	551	203	1	0
5	17	0.5	0.5	SRCmarked	Matrix Verb	1	5193	313	313	386	699	313	1	0
5	17	0.5	0.5	SRCmarked	Accuracy	1	.	.	.	.	.	.	.	.
5	17	0.5	0.5	SRCmarked	Full RC	1	5193	237	761	661	1422	761	1	0
5	17	0.5	0.5	SRCmarked	Matrix Clause	1	5193	440	440	1390	1830	711	1	1
5	18	-0.5	-0.5	ORCnull	RC(N1V1)	1	6761	136	136	1364	1500	136	1	0
5	18	-0.5	-0.5	ORCnull	freq.phrase	1	6761	134	134	764	898	1342	1	0
5	18	-0.5	-0.5	ORCnull	Relativizer	1	6761	147	147	301	448	351	1	0
5	18	-0.5	-0.5	ORCnull	Head Noun	1	6761	164	164	1136	1300	164	1	0
5	18	-0.5	-0.5	ORCnull	Matrix Object	1	6761	380	380	854	1234	1684	0	1
5	18	-0.5	-0.5	ORCnull	Matrix Verb	1	6761	167	167	488	655	4095	0	1
5	18	-0.5	-0.5	ORCnull	Accuracy	1	.	.	.	.	.	.	.	.
5	18	-0.5	-0.5	ORCnull	Full RC	1	6761	136	136	2710	2846	136	1	0
5	18	-0.5	-0.5	ORCnull	Matrix Clause	1	6761	164	422	2767	3189	4259	0	1
5	18	-0.5	-0.5	ORCnull	Full RC	1	6761	136	136	2710	2846	136	1	0
5	18	-0.5	-0.5	ORCnull	Matrix Clause	1	6761	164	422	2767	3189	4259	0	1
5	19	0.5	-0.5	SRCnull	RC(N1V1)	1	4667	171	728	.	728	728	0	0
5	19	0.5	-0.5	SRCnull	freq.phrase	1	4667	184	184	.	184	184	0	0
5	19	0.5	-0.5	SRCnull	Relativizer	1	4667	180	180	.	180	180	1	0
5	19	0.5	-0.5	SRCnull	Head Noun	1	4667	185	467	173	640	467	1	0
5	19	0.5	-0.5	SRCnull	Matrix Object	1	4667	293	293	548	841	293	1	0
5	19	0.5	-0.5	SRCnull	Matrix Verb	1	4667	307	441	191	632	441	1	0
5	19	0.5	-0.5	SRCnull	Accuracy	1	.	.	.	.	.	.	.	.
5	19	0.5	-0.5	SRCnull	Full RC	1	4667	171	912	180	1092	912	1	0
5	19	0.5	-0.5	SRCnull	Matrix Clause	1	4667	185	1201	912	2113	1201	1	0
5	19	0.5	-0.5	SRCnull	Full RC	1	4667	171	912	180	1092	912	1	0
5	19	0.5	-0.5	SRCnull	Matrix Clause	1	4667	185	1201	912	2113	1201	1	0
5	20	-0.5	0.5	ORCmarked	RC(N1V1)	1	6845	278	278	938	1216	772	1	1
5	20	-0.5	0.5	ORCmarked	freq.phrase	1	6845	.	.	.	.	.	.	.
5	20	-0.5	0.5	ORCmarked	Relativizer	1	6845	.	.	.	.	.	.	.
5	20	-0.5	0.5	ORCmarked	Head Noun	1	6845	282	666	.	666	666	0	0
5	20	-0.5	0.5	ORCmarked	Matrix Object	1	6845	332	827	.	827	827	0	0
5	20	-0.5	0.5	ORCmarked	Matrix Verb	1	6845	334	334	.	334	334	0	0
5	20	-0.5	0.5	ORCmarked	Accuracy	1	.	.	.	.	.	.	.	.
5	20	-0.5	0.5	ORCmarked	Full RC	1	6845	278	278	938	1216	772	1	1
5	20	-0.5	0.5	ORCmarked	Matrix Clause	1	6845	282	1827	.	1827	1827	0	0
5	21	0.5	0.5	SRCmarked	RC(N1V1)	1	3723	121	121	831	952	1227	0	1
5	21	0.5	0.5	SRCmarked	freq.phrase	1	3723	209	443	377	820	443	1	0
5	21	0.5	0.5	SRCmarked	Relativizer	1	3723	173	173	.	173	550	1	0
5	21	0.5	0.5	SRCmarked	Head Noun	1	3723	189	189	218	407	957	0	1
5	21	0.5	0.5	SRCmarked	Matrix Object	1	3723	279	279	.	279	279	1	0
5	21	0.5	0.5	SRCmarked	Matrix Verb	1	3723	208	208	.	208	208	0	0
5	21	0.5	0.5	SRCmarked	Accuracy	1	.	.	.	.	.	.	.	.
5	21	0.5	0.5	SRCmarked	Full RC	1	3723	121	121	1824	1945	1670	1	1
5	21	0.5	0.5	SRCmarked	Matrix Clause	1	3723	189	189	705	894	1165	1	1
5	22	-0.5	-0.5	ORCnull	Accuracy	0	.	.	.	.	.	.	.	.
5	23	0.5	-0.5	SRCnull	RC(N1V1)	1	6565	217	426	1516	1942	426	1	0
5	23	0.5	-0.5	SRCnull	freq.phrase	1	6565	127	127	259	386	127	1	0
5	23	0.5	-0.5	SRCnull	Relativizer	1	6565	116	116	.	116	269	1	0
5	23	0.5	-0.5	SRCnull	Head Noun	1	6565	271	271	483	754	652	0	1
5	23	0.5	-0.5	SRCnull	Matrix Object	1	6565	115	586	467	1053	586	0	0
5	23	0.5	-0.5	SRCnull	Matrix Verb	1	6565	228	228	.	228	228	1	0
5	23	0.5	-0.5	SRCnull	Accuracy	1	.	.	.	.	.	.	.	.
5	23	0.5	-0.5	SRCnull	Full RC	1	6565	217	553	1891	2444	553	1	0
5	23	0.5	-0.5	SRCnull	Matrix Clause	1	6565	271	271	1764	2035	1238	1	1
5	23	0.5	-0.5	SRCnull	Full RC	1	6565	217	553	1891	2444	553	1	0
5	23	0.5	-0.5	SRCnull	Matrix Clause	1	6565	271	271	1764	2035	1238	1	1
5	24	-0.5	0.5	ORCmarked	RC(N1V1)	1	4031	296	296	600	896	1005	1	1
5	24	-0.5	0.5	ORCmarked	freq.phrase	1	4031	163	163	153	316	163	1	0
5	24	-0.5	0.5	ORCmarked	Relativizer	1	4031	.	.	.	.	.	.	.
5	24	-0.5	0.5	ORCmarked	Head Noun	1	4031	186	186	420	606	725	1	1
5	24	-0.5	0.5	ORCmarked	Matrix Object	1	4031	136	136	.	136	136	0	0
5	24	-0.5	0.5	ORCmarked	Matrix Verb	1	4031	329	329	.	329	329	0	0
5	24	-0.5	0.5	ORCmarked	Accuracy	1	.	.	.	.	.	.	.	.
5	24	-0.5	0.5	ORCmarked	Full RC	1	4031	296	296	916	1212	1168	1	1
5	24	-0.5	0.5	ORCmarked	Matrix Clause	1	4031	186	186	885	1071	1054	1	1
5	25	0.5	0.5	SRCmarked	RC(N1V1)	1	6261	242	439	.	439	439	0	0
5	25	0.5	0.5	SRCmarked	freq.phrase	1	6261	291	291	356	647	291	1	0
5	25	0.5	0.5	SRCmarked	Relativizer	1	6261	194	194	.	194	194	1	0
5	25	0.5	0.5	SRCmarked	Head Noun	1	6261	238	238	732	970	594	1	1
5	25	0.5	0.5	SRCmarked	Matrix Object	1	6261	137	459	1557	2016	459	1	0
5	25	0.5	0.5	SRCmarked	Matrix Verb	1	6261	165	165	245	410	1292	0	1
5	25	0.5	0.5	SRCmarked	Accuracy	1	.	.	.	.	.	.	.	.
5	25	0.5	0.5	SRCmarked	Full RC	1	6261	242	730	550	1280	730	1	0
5	25	0.5	0.5	SRCmarked	Matrix Clause	1	6261	238	238	3158	3396	2345	1	1
5	26	-0.5	-0.5	ORCnull	RC(N1V1)	1	5536	167	880	940	1820	880	1	0
5	26	-0.5	-0.5	ORCnull	freq.phrase	1	5536	163	163	.	163	290	1	0
5	26	-0.5	-0.5	ORCnull	Relativizer	1	5536	173	173	401	574	173	1	0
5	26	-0.5	-0.5	ORCnull	Head Noun	1	5536	106	106	337	443	1052	1	0
5	26	-0.5	-0.5	ORCnull	Matrix Object	1	5536	154	154	639	793	1409	1	1
5	26	-0.5	-0.5	ORCnull	Matrix Verb	1	5536	147	147	202	349	147	1	0
5	26	-0.5	-0.5	ORCnull	Accuracy	1	.	.	.	.	.	.	.	.
5	26	-0.5	-0.5	ORCnull	Full RC	1	5536	167	1053	1504	2557	1053	1	0
5	26	-0.5	-0.5	ORCnull	Matrix Clause	1	5536	154	260	1325	1585	1409	1	1
5	26	-0.5	-0.5	ORCnull	Full RC	1	5536	167	1053	1504	2557	1053	1	0
5	26	-0.5	-0.5	ORCnull	Matrix Clause	1	5536	154	260	1325	1585	1409	1	1
5	28	-0.5	0.5	ORCmarked	RC(N1V1)	1	5210	238	777	365	1142	777	1	0
5	28	-0.5	0.5	ORCmarked	freq.phrase	1	5210	242	242	.	242	242	1	0
5	28	-0.5	0.5	ORCmarked	Relativizer	1	5210	.	.	.	.	.	.	.
5	28	-0.5	0.5	ORCmarked	Head Noun	1	5210	421	421	906	1327	909	1	1
5	28	-0.5	0.5	ORCmarked	Matrix Object	1	5210	323	323	783	1106	323	1	0
5	28	-0.5	0.5	ORCmarked	Matrix Verb	1	5210	148	148	191	339	148	0	0
5	28	-0.5	0.5	ORCmarked	Accuracy	1	.	.	.	.	.	.	.	.
5	28	-0.5	0.5	ORCmarked	Full RC	1	5210	238	777	607	1384	777	1	0
5	28	-0.5	0.5	ORCmarked	Matrix Clause	1	5210	421	421	2351	2772	1057	1	1
5	29	0.5	0.5	SRCmarked	Accuracy	0	.	.	.	.	.	.	.	.
5	30	-0.5	-0.5	ORCnull	RC(N1V1)	1	5091	727	1172	1151	2323	1172	1	0
5	30	-0.5	-0.5	ORCnull	freq.phrase	1	5091	516	516	.	516	516	0	0
5	30	-0.5	-0.5	ORCnull	Relativizer	1	5091	.	.	.	.	.	.	.
5	30	-0.5	-0.5	ORCnull	Head Noun	1	5091	258	258	353	611	369	1	1
5	30	-0.5	-0.5	ORCnull	Matrix Object	1	5091	100	100	.	100	1245	0	1
5	30	-0.5	-0.5	ORCnull	Matrix Verb	1	5091	233	233	.	233	233	0	0
5	30	-0.5	-0.5	ORCnull	Accuracy	1	.	.	.	.	.	.	.	.
5	30	-0.5	-0.5	ORCnull	Full RC	1	5091	727	1688	1151	2839	1688	1	0
5	30	-0.5	-0.5	ORCnull	Matrix Clause	1	5091	258	258	686	944	1847	0	1
5	30	-0.5	-0.5	ORCnull	Full RC	1	5091	727	1688	1151	2839	1688	1	0
5	30	-0.5	-0.5	ORCnull	Matrix Clause	1	5091	258	258	686	944	1847	0	1
5	31	0.5	-0.5	SRCnull	RC(N1V1)	1	7408	124	634	528	1162	634	1	0
5	31	0.5	-0.5	SRCnull	freq.phrase	1	7408	285	285	271	556	285	1	0
5	31	0.5	-0.5	SRCnull	Relativizer	1	7408	.	.	.	.	.	.	.
5	31	0.5	-0.5	SRCnull	Head Noun	1	7408	186	186	1229	1415	186	1	0
5	31	0.5	-0.5	SRCnull	Matrix Object	1	7408	238	238	388	626	1129	1	1
5	31	0.5	-0.5	SRCnull	Matrix Verb	1	7408	338	338	2398	2736	338	1	0
5	31	0.5	-0.5	SRCnull	Accuracy	1	.	.	.	.	.	.	.	.
5	31	0.5	-0.5	SRCnull	Full RC	1	7408	124	919	799	1718	919	1	0
5	31	0.5	-0.5	SRCnull	Matrix Clause	1	7408	186	887	3890	4777	1653	1	1
5	31	0.5	-0.5	SRCnull	Full RC	1	7408	124	919	799	1718	919	1	0
5	31	0.5	-0.5	SRCnull	Matrix Clause	1	7408	186	887	3890	4777	1653	1	1
5	32	-0.5	0.5	ORCmarked	RC(N1V1)	1	5218	174	174	1334	1508	891	1	1
5	32	-0.5	0.5	ORCmarked	freq.phrase	1	5218	326	326	166	492	326	0	0
5	32	-0.5	0.5	ORCmarked	Relativizer	1	5218	.	.	.	.	.	.	.
5	32	-0.5	0.5	ORCmarked	Head Noun	1	5218	179	179	85	264	179	0	0
5	32	-0.5	0.5	ORCmarked	Matrix Object	1	5218	274	274	.	274	274	1	0
5	32	-0.5	0.5	ORCmarked	Matrix Verb	1	5218	158	158	280	438	712	0	1
5	32	-0.5	0.5	ORCmarked	Accuracy	1	.	.	.	.	.	.	.	.
5	32	-0.5	0.5	ORCmarked	Full RC	1	5218	174	174	1826	2000	1217	1	1
5	32	-0.5	0.5	ORCmarked	Matrix Clause	1	5218	179	891	85	976	891	0	0
6	1	-0.5	0.5	ORCmarked	Accuracy	0	.	.	.	.	.	.	.	.
6	2	-0.5	0.5	ORCmarked	RC(N1V1)	1	7684	184	184	1552	1736	1156	1	1
6	2	-0.5	0.5	ORCmarked	freq.phrase	1	7684	169	406	.	406	2634	0	1
6	2	-0.5	0.5	ORCmarked	Relativizer	1	7684	176	176	.	176	176	0	0
6	2	-0.5	0.5	ORCmarked	Head Noun	1	7684	291	291	228	519	291	1	0
6	2	-0.5	0.5	ORCmarked	Matrix Object	1	7684	131	346	241	587	815	0	1
6	2	-0.5	0.5	ORCmarked	Matrix Verb	1	7684	229	229	217	446	229	1	0
6	2	-0.5	0.5	ORCmarked	Accuracy	1	.	.	.	.	.	.	.	.
6	2	-0.5	0.5	ORCmarked	Full RC	1	7684	184	184	2134	2318	3966	0	1
6	2	-0.5	0.5	ORCmarked	Matrix Clause	1	7684	291	1335	217	1552	1335	1	0
6	3	-0.5	0.5	ORCmarked	RC(N1V1)	1	4428	293	572	.	572	572	0	0
6	3	-0.5	0.5	ORCmarked	freq.phrase	1	4428	179	326	448	774	326	1	0
6	3	-0.5	0.5	ORCmarked	Relativizer	1	4428	.	.	.	.	.	.	.
6	3	-0.5	0.5	ORCmarked	Head Noun	1	4428	128	128	.	128	276	0	1
6	3	-0.5	0.5	ORCmarked	Matrix Object	1	4428	209	209	488	697	209	1	0
6	3	-0.5	0.5	ORCmarked	Matrix Verb	1	4428	337	337	164	501	989	0	1
6	3	-0.5	0.5	ORCmarked	Accuracy	1	.	.	.	.	.	.	.	.
6	3	-0.5	0.5	ORCmarked	Full RC	1	4428	293	898	448	1346	898	1	0
6	3	-0.5	0.5	ORCmarked	Matrix Clause	1	4428	128	128	1198	1326	1474	0	1
6	4	-0.5	0.5	ORCmarked	RC(N1V1)	1	7144	202	588	573	1161	588	1	0
6	4	-0.5	0.5	ORCmarked	freq.phrase	1	7144	252	252	252	504	252	0	0
6	4	-0.5	0.5	ORCmarked	Relativizer	1	7144	166	166	.	166	1280	1	0
6	4	-0.5	0.5	ORCmarked	Head Noun	1	7144	228	481	597	1078	481	1	0
6	4	-0.5	0.5	ORCmarked	Matrix Object	1	7144	363	569	683	1252	569	0	0
6	4	-0.5	0.5	ORCmarked	Matrix Verb	1	7144	212	212	355	567	212	1	0
6	4	-0.5	0.5	ORCmarked	Accuracy	1	.	.	.	.	.	.	.	.
6	4	-0.5	0.5	ORCmarked	Full RC	1	7144	202	840	991	1831	840	1	0
6	4	-0.5	0.5	ORCmarked	Matrix Clause	1	7144	228	1262	1635	2897	1262	1	0
6	5	0.5	0.5	SRCmarked	RC(N1V1)	1	6084	313	912	251	1163	912	1	0
6	5	0.5	0.5	SRCmarked	freq.phrase	1	6084	257	257	.	257	257	0	0
6	5	0.5	0.5	SRCmarked	Relativizer	1	6084	213	213	.	213	213	0	0
6	5	0.5	0.5	SRCmarked	Head Noun	1	6084	364	484	392	876	917	1	1
6	5	0.5	0.5	SRCmarked	Matrix Object	1	6084	181	181	593	774	181	1	0
6	5	0.5	0.5	SRCmarked	Matrix Verb	1	6084	230	230	575	805	230	1	0
6	5	0.5	0.5	SRCmarked	Accuracy	1	.	.	.	.	.	.	.	.
6	5	0.5	0.5	SRCmarked	Full RC	1	6084	313	1382	251	1633	1382	1	0
6	5	0.5	0.5	SRCmarked	Matrix Clause	1	6084	364	484	1971	2455	1328	1	1
6	6	0.5	0.5	SRCmarked	RC(N1V1)	1	9479	175	517	778	1295	517	1	0
6	6	0.5	0.5	SRCmarked	freq.phrase	1	9479	176	176	1120	1296	176	1	0
6	6	0.5	0.5	SRCmarked	Relativizer	1	9479	.	.	.	.	.	.	.
6	6	0.5	0.5	SRCmarked	Head Noun	1	9479	230	230	678	908	230	0	0
6	6	0.5	0.5	SRCmarked	Matrix Object	1	9479	249	249	465	714	249	0	0
6	6	0.5	0.5	SRCmarked	Matrix Verb	1	9479	225	434	1031	1465	434	0	0
6	6	0.5	0.5	SRCmarked	Accuracy	1	.	.	.	.	.	.	.	.
6	6	0.5	0.5	SRCmarked	Full RC	1	9479	175	693	1898	2591	693	1	0
6	6	0.5	0.5	SRCmarked	Matrix Clause	1	9479	230	913	2174	3087	913	0	0
6	7	0.5	0.5	SRCmarked	RC(N1V1)	1	2840	261	976	.	976	976	0	0
6	7	0.5	0.5	SRCmarked	freq.phrase	1	2840	226	226	.	226	226	0	0
6	7	0.5	0.5	SRCmarked	Relativizer	1	2840	143	143	.	143	143	0	0
6	7	0.5	0.5	SRCmarked	Head Noun	1	2840	.	.	.	.	.	.	.
6	7	0.5	0.5	SRCmarked	Matrix Object	1	2840	314	314	.	314	314	0	0
6	7	0.5	0.5	SRCmarked	Matrix Verb	1	2840	241	241	.	241	241	0	0
6	7	0.5	0.5	SRCmarked	Accuracy	1	.	.	.	.	.	.	.	.
6	7	0.5	0.5	SRCmarked	Full RC	1	2840	261	1345	.	1345	1345	0	0
6	7	0.5	0.5	SRCmarked	Matrix Clause	1	2840	314	555	.	555	555	0	0
6	8	0.5	0.5	SRCmarked	RC(N1V1)	1	4298	497	995	802	1797	995	1	0
6	8	0.5	0.5	SRCmarked	freq.phrase	1	4298	316	463	.	463	588	0	1
6	8	0.5	0.5	SRCmarked	Relativizer	1	4298	144	144	.	144	821	1	1
6	8	0.5	0.5	SRCmarked	Head Noun	1	4298	126	555	223	778	555	1	0
6	8	0.5	0.5	SRCmarked	Matrix Object	1	4298	235	235	.	235	235	0	0
6	8	0.5	0.5	SRCmarked	Matrix Verb	1	4298	238	238	.	238	238	0	0
6	8	0.5	0.5	SRCmarked	Accuracy	1	.	.	.	.	.	.	.	.
6	8	0.5	0.5	SRCmarked	Full RC	1	4298	497	1583	821	2404	1583	1	0
6	8	0.5	0.5	SRCmarked	Matrix Clause	1	4298	126	1028	223	1251	1028	1	0
6	9	-0.5	-0.5	ORCnull	RC(N1V1)	1	5061	115	115	816	931	1215	0	1
6	9	-0.5	-0.5	ORCnull	freq.phrase	1	5061	233	233	287	520	233	1	0
6	9	-0.5	-0.5	ORCnull	Relativizer	1	5061	386	386	.	386	386	0	0
6	9	-0.5	-0.5	ORCnull	Head Noun	1	5061	562	562	126	688	975	0	1
6	9	-0.5	-0.5	ORCnull	Matrix Object	1	5061	250	250	.	250	250	0	0
6	9	-0.5	-0.5	ORCnull	Matrix Verb	1	5061	286	556	.	556	556	0	0
6	9	-0.5	-0.5	ORCnull	Accuracy	1	.	.	.	.	.	.	.	.
6	9	-0.5	-0.5	ORCnull	Full RC	1	5061	115	115	1722	1837	1834	1	1
6	9	-0.5	-0.5	ORCnull	Matrix Clause	1	5061	562	562	932	1494	1781	0	1
6	9	-0.5	-0.5	ORCnull	Full RC	1	5061	115	115	1722	1837	1834	1	1
6	9	-0.5	-0.5	ORCnull	Matrix Clause	1	5061	562	562	932	1494	1781	0	1
6	10	-0.5	-0.5	ORCnull	RC(N1V1)	1	5391	217	217	1595	1812	961	1	1
6	10	-0.5	-0.5	ORCnull	freq.phrase	1	5391	156	156	235	391	156	1	0
6	10	-0.5	-0.5	ORCnull	Relativizer	1	5391	132	132	176	308	132	0	0
6	10	-0.5	-0.5	ORCnull	Head Noun	1	5391	522	770	236	1006	770	0	0
6	10	-0.5	-0.5	ORCnull	Matrix Object	1	5391	228	228	226	454	228	0	0
6	10	-0.5	-0.5	ORCnull	Matrix Verb	1	5391	219	219	235	454	219	0	0
6	10	-0.5	-0.5	ORCnull	Accuracy	1	.	.	.	.	.	.	.	.
6	10	-0.5	-0.5	ORCnull	Full RC	1	5391	217	217	2294	2511	1249	1	1
6	10	-0.5	-0.5	ORCnull	Matrix Clause	1	5391	522	1217	697	1914	1217	0	0
6	10	-0.5	-0.5	ORCnull	Full RC	1	5391	217	217	2294	2511	1249	1	1
6	10	-0.5	-0.5	ORCnull	Matrix Clause	1	5391	522	1217	697	1914	1217	0	0
6	11	-0.5	-0.5	ORCnull	RC(N1V1)	1	4266	195	195	1422	1617	951	1	1
6	11	-0.5	-0.5	ORCnull	freq.phrase	1	4266	311	311	152	463	311	1	0
6	11	-0.5	-0.5	ORCnull	Relativizer	1	4266	186	186	.	186	186	0	0
6	11	-0.5	-0.5	ORCnull	Head Noun	1	4266	130	312	224	536	1449	0	1
6	11	-0.5	-0.5	ORCnull	Matrix Object	1	4266	138	138	.	138	138	0	0
6	11	-0.5	-0.5	ORCnull	Matrix Verb	1	4266	418	418	.	418	418	0	0
6	11	-0.5	-0.5	ORCnull	Accuracy	1	.	.	.	.	.	.	.	.
6	11	-0.5	-0.5	ORCnull	Full RC	1	4266	195	195	2071	2266	1262	1	1
6	11	-0.5	-0.5	ORCnull	Matrix Clause	1	4266	130	312	780	1092	2005	0	1
6	11	-0.5	-0.5	ORCnull	Full RC	1	4266	195	195	2071	2266	1262	1	1
6	11	-0.5	-0.5	ORCnull	Matrix Clause	1	4266	130	312	780	1092	2005	0	1
6	12	-0.5	-0.5	ORCnull	Accuracy	0	.	.	.	.	.	.	.	.
6	13	0.5	-0.5	SRCnull	RC(N1V1)	1	5179	263	263	1993	2256	1633	1	1
6	13	0.5	-0.5	SRCnull	freq.phrase	1	5179	288	288	.	288	288	0	0
6	13	0.5	-0.5	SRCnull	Relativizer	1	5179	130	130	.	130	130	0	0
6	13	0.5	-0.5	SRCnull	Head Noun	1	5179	263	263	256	519	263	1	0
6	13	0.5	-0.5	SRCnull	Matrix Object	1	5179	202	397	161	558	397	0	0
6	13	0.5	-0.5	SRCnull	Matrix Verb	1	5179	271	271	402	673	1735	0	1
6	13	0.5	-0.5	SRCnull	Accuracy	1	.	.	.	.	.	.	.	.
6	13	0.5	-0.5	SRCnull	Full RC	1	5179	263	263	2411	2674	2051	1	1
6	13	0.5	-0.5	SRCnull	Matrix Clause	1	5179	263	1187	563	1750	2395	0	1
6	13	0.5	-0.5	SRCnull	Full RC	1	5179	263	263	2411	2674	2051	1	1
6	13	0.5	-0.5	SRCnull	Matrix Clause	1	5179	263	1187	563	1750	2395	0	1
6	14	0.5	-0.5	SRCnull	RC(N1V1)	1	8820	446	1886	1467	3353	3345	1	1
6	14	0.5	-0.5	SRCnull	freq.phrase	1	8820	312	573	.	573	817	0	1
6	14	0.5	-0.5	SRCnull	Relativizer	1	8820	157	157	.	157	157	0	0
6	14	0.5	-0.5	SRCnull	Head Noun	1	8820	226	226	193	419	226	1	0
6	14	0.5	-0.5	SRCnull	Matrix Object	1	8820	221	221	375	596	221	1	0
6	14	0.5	-0.5	SRCnull	Matrix Verb	1	8820	225	225	221	446	225	0	0
6	14	0.5	-0.5	SRCnull	Accuracy	1	.	.	.	.	.	.	.	.
6	14	0.5	-0.5	SRCnull	Full RC	1	8820	446	1886	2197	4083	4319	1	1
6	14	0.5	-0.5	SRCnull	Matrix Clause	1	8820	226	672	789	1461	672	1	0
6	14	0.5	-0.5	SRCnull	Full RC	1	8820	446	1886	2197	4083	4319	1	1
6	14	0.5	-0.5	SRCnull	Matrix Clause	1	8820	226	672	789	1461	672	1	0
6	15	0.5	-0.5	SRCnull	RC(N1V1)	1	4643	306	521	727	1248	1473	0	1
6	15	0.5	-0.5	SRCnull	freq.phrase	1	4643	148	148	.	148	148	0	0
6	15	0.5	-0.5	SRCnull	Relativizer	1	4643	.	.	.	.	.	.	.
6	15	0.5	-0.5	SRCnull	Head Noun	1	4643	290	441	954	1395	441	1	0
6	15	0.5	-0.5	SRCnull	Matrix Object	1	4643	255	468	.	468	468	0	0
6	15	0.5	-0.5	SRCnull	Matrix Verb	1	4643	230	441	.	441	441	0	0
6	15	0.5	-0.5	SRCnull	Accuracy	1	.	.	.	.	.	.	.	.
6	15	0.5	-0.5	SRCnull	Full RC	1	4643	306	521	875	1396	1621	0	1
6	15	0.5	-0.5	SRCnull	Matrix Clause	1	4643	290	1350	954	2304	1350	1	0
6	15	0.5	-0.5	SRCnull	Full RC	1	4643	306	521	875	1396	1621	0	1
6	15	0.5	-0.5	SRCnull	Matrix Clause	1	4643	290	1350	954	2304	1350	1	0
6	16	0.5	-0.5	SRCnull	RC(N1V1)	1	5537	218	578	875	1453	578	1	0
6	16	0.5	-0.5	SRCnull	freq.phrase	1	5537	161	349	204	553	349	0	0
6	16	0.5	-0.5	SRCnull	Relativizer	1	5537	142	142	.	142	142	0	0
6	16	0.5	-0.5	SRCnull	Head Noun	1	5537	277	277	214	491	277	0	0
6	16	0.5	-0.5	SRCnull	Matrix Object	1	5537	240	779	.	779	779	0	0
6	16	0.5	-0.5	SRCnull	Matrix Verb	1	5537	188	786	392	1178	786	0	0
6	16	0.5	-0.5	SRCnull	Accuracy	1	.	.	.	.	.	.	.	.
6	16	0.5	-0.5	SRCnull	Full RC	1	5537	218	927	1221	2148	927	1	0
6	16	0.5	-0.5	SRCnull	Matrix Clause	1	5537	277	1842	606	2448	1842	0	0
6	16	0.5	-0.5	SRCnull	Full RC	1	5537	218	927	1221	2148	927	1	0
6	16	0.5	-0.5	SRCnull	Matrix Clause	1	5537	277	1842	606	2448	1842	0	0
6	17	-0.5	0.5	ORCmarked	RC(N1V1)	1	3654	157	311	575	886	311	1	0
6	17	-0.5	0.5	ORCmarked	freq.phrase	1	3654	237	237	.	237	237	0	0
6	17	-0.5	0.5	ORCmarked	Relativizer	1	3654	150	150	.	150	150	0	0
6	17	-0.5	0.5	ORCmarked	Head Noun	1	3654	169	449	.	449	449	0	0
6	17	-0.5	0.5	ORCmarked	Matrix Object	1	3654	155	155	.	155	155	0	0
6	17	-0.5	0.5	ORCmarked	Matrix Verb	1	3654	110	110	159	269	110	0	0
6	17	-0.5	0.5	ORCmarked	Accuracy	1	.	.	.	.	.	.	.	.
6	17	-0.5	0.5	ORCmarked	Full RC	1	3654	157	548	725	1273	548	1	0
6	17	-0.5	0.5	ORCmarked	Matrix Clause	1	3654	169	714	159	873	714	0	0
6	18	0.5	0.5	SRCmarked	RC(N1V1)	1	3831	234	642	468	1110	642	1	0
6	18	0.5	0.5	SRCmarked	freq.phrase	1	3831	237	237	.	237	237	0	0
6	18	0.5	0.5	SRCmarked	Relativizer	1	3831	182	182	.	182	182	0	0
6	18	0.5	0.5	SRCmarked	Head Noun	1	3831	204	204	105	309	204	0	0
6	18	0.5	0.5	SRCmarked	Matrix Object	1	3831	209	209	180	389	209	0	0
6	18	0.5	0.5	SRCmarked	Matrix Verb	1	3831	239	402	256	658	1411	0	1
6	18	0.5	0.5	SRCmarked	Accuracy	1	.	.	.	.	.	.	.	.
6	18	0.5	0.5	SRCmarked	Full RC	1	3831	234	1061	468	1529	1061	1	0
6	18	0.5	0.5	SRCmarked	Matrix Clause	1	3831	204	815	541	1356	1824	0	1
6	19	-0.5	-0.5	ORCnull	RC(N1V1)	1	5446	197	197	1536	1733	1012	1	1
6	19	-0.5	-0.5	ORCnull	freq.phrase	1	5446	133	133	166	299	133	1	0
6	19	-0.5	-0.5	ORCnull	Relativizer	1	5446	216	216	275	491	216	0	0
6	19	-0.5	-0.5	ORCnull	Head Noun	1	5446	280	445	568	1013	445	1	0
6	19	-0.5	-0.5	ORCnull	Matrix Object	1	5446	261	261	730	991	1843	0	1
6	19	-0.5	-0.5	ORCnull	Matrix Verb	1	5446	277	277	.	277	277	0	0
6	19	-0.5	-0.5	ORCnull	Accuracy	1	.	.	.	.	.	.	.	.
6	19	-0.5	-0.5	ORCnull	Full RC	1	5446	197	197	2326	2523	1361	1	1
6	19	-0.5	-0.5	ORCnull	Matrix Clause	1	5446	280	966	1315	2281	2565	0	1
6	19	-0.5	-0.5	ORCnull	Full RC	1	5446	197	197	2326	2523	1361	1	1
6	19	-0.5	-0.5	ORCnull	Matrix Clause	1	5446	280	966	1315	2281	2565	0	1
6	20	0.5	-0.5	SRCnull	RC(N1V1)	1	5978	377	377	1507	1884	938	1	1
6	20	0.5	-0.5	SRCnull	freq.phrase	1	5978	202	553	337	890	892	0	1
6	20	0.5	-0.5	SRCnull	Relativizer	1	5978	193	193	.	193	193	0	0
6	20	0.5	-0.5	SRCnull	Head Noun	1	5978	230	230	207	437	230	0	0
6	20	0.5	-0.5	SRCnull	Matrix Object	1	5978	166	706	490	1196	706	1	0
6	20	0.5	-0.5	SRCnull	Matrix Verb	1	5978	225	225	377	602	2312	0	1
6	20	0.5	-0.5	SRCnull	Accuracy	1	.	.	.	.	.	.	.	.
6	20	0.5	-0.5	SRCnull	Full RC	1	5978	377	377	2590	2967	1830	1	1
6	20	0.5	-0.5	SRCnull	Matrix Clause	1	5978	230	1161	1074	2235	3248	0	1
6	20	0.5	-0.5	SRCnull	Full RC	1	5978	377	377	2590	2967	1830	1	1
6	20	0.5	-0.5	SRCnull	Matrix Clause	1	5978	230	1161	1074	2235	3248	0	1
6	21	-0.5	0.5	ORCmarked	RC(N1V1)	1	5836	201	300	1661	1961	1372	1	1
6	21	-0.5	0.5	ORCmarked	freq.phrase	1	5836	150	150	.	150	150	0	0
6	21	-0.5	0.5	ORCmarked	Relativizer	1	5836	.	.	.	.	.	.	.
6	21	-0.5	0.5	ORCmarked	Head Noun	1	5836	200	200	466	666	200	1	0
6	21	-0.5	0.5	ORCmarked	Matrix Object	1	5836	367	800	153	953	800	0	0
6	21	-0.5	0.5	ORCmarked	Matrix Verb	1	5836	223	223	243	466	223	1	0
6	21	-0.5	0.5	ORCmarked	Accuracy	1	.	.	.	.	.	.	.	.
6	21	-0.5	0.5	ORCmarked	Full RC	1	5836	201	300	1811	2111	1522	1	1
6	21	-0.5	0.5	ORCmarked	Matrix Clause	1	5836	200	1223	862	2085	1223	1	0
6	22	0.5	0.5	SRCmarked	RC(N1V1)	1	4083	240	634	.	634	634	0	0
6	22	0.5	0.5	SRCmarked	freq.phrase	1	4083	223	223	.	223	223	1	0
6	22	0.5	0.5	SRCmarked	Relativizer	1	4083	177	361	.	361	584	0	1
6	22	0.5	0.5	SRCmarked	Head Noun	1	4083	235	427	374	801	427	1	0
6	22	0.5	0.5	SRCmarked	Matrix Object	1	4083	164	164	195	359	164	0	0
6	22	0.5	0.5	SRCmarked	Matrix Verb	1	4083	209	209	212	421	209	0	0
6	22	0.5	0.5	SRCmarked	Accuracy	1	.	.	.	.	.	.	.	.
6	22	0.5	0.5	SRCmarked	Full RC	1	4083	240	1218	.	1218	1218	0	0
6	22	0.5	0.5	SRCmarked	Matrix Clause	1	4083	235	800	781	1581	800	1	0
6	23	-0.5	-0.5	ORCnull	RC(N1V1)	1	7680	182	182	1530	1712	852	1	1
6	23	-0.5	-0.5	ORCnull	freq.phrase	1	7680	236	236	365	601	236	0	0
6	23	-0.5	-0.5	ORCnull	Relativizer	1	7680	222	222	.	222	1950	1	0
6	23	-0.5	-0.5	ORCnull	Head Noun	1	7680	212	212	168	380	212	0	0
6	23	-0.5	-0.5	ORCnull	Matrix Object	1	7680	491	575	1474	2049	575	1	0
6	23	-0.5	-0.5	ORCnull	Matrix Verb	1	7680	113	440	369	809	440	0	0
6	23	-0.5	-0.5	ORCnull	Accuracy	1	.	.	.	.	.	.	.	.
6	23	-0.5	-0.5	ORCnull	Full RC	1	7680	182	182	2353	2535	1088	1	1
6	23	-0.5	-0.5	ORCnull	Matrix Clause	1	7680	212	1227	2011	3238	1227	1	0
6	23	-0.5	-0.5	ORCnull	Full RC	1	7680	182	182	2353	2535	1088	1	1
6	23	-0.5	-0.5	ORCnull	Matrix Clause	1	7680	212	1227	2011	3238	1227	1	0
6	24	0.5	-0.5	SRCnull	RC(N1V1)	1	6787	165	165	1767	1932	1497	1	0
6	24	0.5	-0.5	SRCnull	freq.phrase	1	6787	179	179	140	319	179	0	0
6	24	0.5	-0.5	SRCnull	Relativizer	1	6787	129	129	.	129	1805	1	0
6	24	0.5	-0.5	SRCnull	Head Noun	1	6787	259	259	164	423	259	0	0
6	24	0.5	-0.5	SRCnull	Matrix Object	1	6787	227	227	219	446	227	0	0
6	24	0.5	-0.5	SRCnull	Matrix Verb	1	6787	217	217	915	1132	2889	0	1
6	24	0.5	-0.5	SRCnull	Accuracy	1	.	.	.	.	.	.	.	.
6	24	0.5	-0.5	SRCnull	Full RC	1	6787	129	294	2086	2380	1805	1	0
6	24	0.5	-0.5	SRCnull	Matrix Clause	1	6787	217	217	1784	2001	2889	0	1
6	24	0.5	-0.5	SRCnull	Full RC	1	6787	129	294	2086	2380	1805	1	0
6	24	0.5	-0.5	SRCnull	Matrix Clause	1	6787	217	217	1784	2001	2889	0	1
6	25	-0.5	0.5	ORCmarked	RC(N1V1)	1	5002	261	748	641	1389	2450	1	1
6	25	-0.5	0.5	ORCmarked	freq.phrase	1	5002	124	124	.	124	326	0	1
6	25	-0.5	0.5	ORCmarked	Relativizer	1	5002	155	155	.	155	155	0	0
6	25	-0.5	0.5	ORCmarked	Head Noun	1	5002	231	231	.	231	231	1	0
6	25	-0.5	0.5	ORCmarked	Matrix Object	1	5002	250	250	.	250	250	0	0
6	25	-0.5	0.5	ORCmarked	Matrix Verb	1	5002	225	225	289	514	225	1	0
6	25	-0.5	0.5	ORCmarked	Accuracy	1	.	.	.	.	.	.	.	.
6	25	-0.5	0.5	ORCmarked	Full RC	1	5002	261	748	920	1668	2931	0	1
6	25	-0.5	0.5	ORCmarked	Matrix Clause	1	5002	250	475	520	995	475	1	0
6	26	0.5	0.5	SRCmarked	RC(N1V1)	1	5813	165	776	1027	1803	776	1	0
6	26	0.5	0.5	SRCmarked	freq.phrase	1	5813	206	206	319	525	206	1	0
6	26	0.5	0.5	SRCmarked	Relativizer	1	5813	146	146	157	303	146	0	0
6	26	0.5	0.5	SRCmarked	Head Noun	1	5813	224	224	157	381	2556	0	1
6	26	0.5	0.5	SRCmarked	Matrix Object	1	5813	170	355	.	355	355	1	0
6	26	0.5	0.5	SRCmarked	Matrix Verb	1	5813	278	278	.	278	633	0	1
6	26	0.5	0.5	SRCmarked	Accuracy	1	.	.	.	.	.	.	.	.
6	26	0.5	0.5	SRCmarked	Full RC	1	5813	165	1128	1503	2631	1128	1	0
6	26	0.5	0.5	SRCmarked	Matrix Clause	1	5813	224	224	790	1014	3189	0	1
6	27	-0.5	-0.5	ORCnull	RC(N1V1)	1	8127	175	866	1027	1893	866	1	0
6	27	-0.5	-0.5	ORCnull	freq.phrase	1	8127	399	399	901	1300	399	1	0
6	27	-0.5	-0.5	ORCnull	Relativizer	1	8127	295	295	.	295	1550	1	0
6	27	-0.5	-0.5	ORCnull	Head Noun	1	8127	251	457	1218	1675	457	1	0
6	27	-0.5	-0.5	ORCnull	Matrix Object	1	8127	366	526	1440	1966	5202	1	1
6	27	-0.5	-0.5	ORCnull	Matrix Verb	1	8127	329	519	.	519	519	0	0
6	27	-0.5	-0.5	ORCnull	Accuracy	1	.	.	.	.	.	.	.	.
6	27	-0.5	-0.5	ORCnull	Full RC	1	8127	175	1265	2223	3488	1265	1	0
6	27	-0.5	-0.5	ORCnull	Matrix Clause	1	8127	251	1168	2992	4160	6178	1	1
6	27	-0.5	-0.5	ORCnull	Full RC	1	8127	175	1265	2223	3488	1265	1	0
6	27	-0.5	-0.5	ORCnull	Matrix Clause	1	8127	251	1168	2992	4160	6178	1	1
6	28	0.5	-0.5	SRCnull	Accuracy	0	.	.	.	.	.	.	.	.
6	29	-0.5	0.5	ORCmarked	RC(N1V1)	1	9983	194	194	1454	1648	1582	1	1
6	29	-0.5	0.5	ORCmarked	freq.phrase	1	9983	285	285	348	633	285	0	0
6	29	-0.5	0.5	ORCmarked	Relativizer	1	9983	232	232	.	232	232	0	0
6	29	-0.5	0.5	ORCmarked	Head Noun	1	9983	208	208	472	680	208	1	0
6	29	-0.5	0.5	ORCmarked	Matrix Object	1	9983	289	289	785	1074	289	1	0
6	29	-0.5	0.5	ORCmarked	Matrix Verb	1	9983	263	472	250	722	472	0	0
6	29	-0.5	0.5	ORCmarked	Accuracy	1	.	.	.	.	.	.	.	.
6	29	-0.5	0.5	ORCmarked	Full RC	1	9983	194	194	2319	2513	1867	1	1
6	29	-0.5	0.5	ORCmarked	Matrix Clause	1	9983	208	969	1507	2476	969	1	0
6	30	0.5	0.5	SRCmarked	RC(N1V1)	1	6027	102	102	1152	1254	1371	1	1
6	30	0.5	0.5	SRCmarked	freq.phrase	1	6027	136	136	211	347	559	0	1
6	30	0.5	0.5	SRCmarked	Relativizer	1	6027	262	262	.	262	262	0	0
6	30	0.5	0.5	SRCmarked	Head Noun	1	6027	225	225	139	364	225	1	0
6	30	0.5	0.5	SRCmarked	Matrix Object	1	6027	310	310	.	310	310	0	0
6	30	0.5	0.5	SRCmarked	Matrix Verb	1	6027	180	476	.	476	476	0	0
6	30	0.5	0.5	SRCmarked	Accuracy	1	.	.	.	.	.	.	.	.
6	30	0.5	0.5	SRCmarked	Full RC	1	6027	102	102	1761	1863	2192	1	1
6	30	0.5	0.5	SRCmarked	Matrix Clause	1	6027	225	1011	139	1150	1011	1	0
6	31	-0.5	-0.5	ORCnull	RC(N1V1)	1	7958	218	218	2760	2978	960	1	1
6	31	-0.5	-0.5	ORCnull	freq.phrase	1	7958	588	588	.	588	588	0	0
6	31	-0.5	-0.5	ORCnull	Relativizer	1	7958	345	345	345	690	345	1	0
6	31	-0.5	-0.5	ORCnull	Head Noun	1	7958	319	319	463	782	319	1	0
6	31	-0.5	-0.5	ORCnull	Matrix Object	1	7958	291	291	766	1057	1284	1	1
6	31	-0.5	-0.5	ORCnull	Matrix Verb	1	7958	144	144	620	764	144	0	0
6	31	-0.5	-0.5	ORCnull	Accuracy	1	.	.	.	.	.	.	.	.
6	31	-0.5	-0.5	ORCnull	Full RC	1	7958	218	218	4038	4256	1548	1	1
6	31	-0.5	-0.5	ORCnull	Matrix Clause	1	7958	319	916	1687	2603	1747	0	1
6	31	-0.5	-0.5	ORCnull	Full RC	1	7958	218	218	4038	4256	1548	1	1
6	31	-0.5	-0.5	ORCnull	Matrix Clause	1	7958	319	916	1687	2603	1747	0	1
6	32	0.5	-0.5	SRCnull	RC(N1V1)	1	5028	196	1240	.	1240	1240	0	0
6	32	0.5	-0.5	SRCnull	freq.phrase	1	5028	264	264	.	264	264	0	0
6	32	0.5	-0.5	SRCnull	Relativizer	1	5028	.	.	.	.	.	.	.
6	32	0.5	-0.5	SRCnull	Head Noun	1	5028	276	1180	263	1443	1180	1	0
6	32	0.5	-0.5	SRCnull	Matrix Object	1	5028	210	210	779	989	1060	1	1
6	32	0.5	-0.5	SRCnull	Matrix Verb	1	5028	226	312	.	312	504	0	1
6	32	0.5	-0.5	SRCnull	Accuracy	1	.	.	.	.	.	.	.	.
6	32	0.5	-0.5	SRCnull	Full RC	1	5028	196	1504	.	1504	1504	0	0
6	32	0.5	-0.5	SRCnull	Matrix Clause	1	5028	276	2744	.	2744	2744	0	0
6	32	0.5	-0.5	SRCnull	Full RC	1	5028	196	1504	.	1504	1504	0	0
6	32	0.5	-0.5	SRCnull	Matrix Clause	1	5028	276	2744	.	2744	2744	0	0
8	1	-0.5	-0.5	ORCnull	RC(N1V1)	1	3216	260	419	199	618	419	1	0
8	1	-0.5	-0.5	ORCnull	freq.phrase	1	3216	.	.	.	.	.	.	.
8	1	-0.5	-0.5	ORCnull	Relativizer	1	3216	303	303	.	303	303	1	0
8	1	-0.5	-0.5	ORCnull	Head Noun	1	3216	177	177	199	376	177	1	0
8	1	-0.5	-0.5	ORCnull	Matrix Object	1	3216	266	266	860	1126	653	1	1
8	1	-0.5	-0.5	ORCnull	Matrix Verb	1	3216	.	.	.	.	.	.	.
8	1	-0.5	-0.5	ORCnull	Accuracy	1	.	.	.	.	.	.	.	.
8	1	-0.5	-0.5	ORCnull	Full RC	1	3216	260	419	502	921	419	1	0
8	1	-0.5	-0.5	ORCnull	Matrix Clause	1	3216	177	830	672	1502	830	1	0
8	1	-0.5	-0.5	ORCnull	Full RC	1	3216	260	419	502	921	419	1	0
8	1	-0.5	-0.5	ORCnull	Matrix Clause	1	3216	177	830	672	1502	830	1	0
8	2	-0.5	-0.5	ORCnull	RC(N1V1)	1	3927	148	801	538	1339	801	1	0
8	2	-0.5	-0.5	ORCnull	freq.phrase	1	3927	264	264	836	1100	540	1	1
8	2	-0.5	-0.5	ORCnull	Relativizer	1	3927	221	221	.	221	221	0	0
8	2	-0.5	-0.5	ORCnull	Head Noun	1	3927	184	184	259	443	184	0	0
8	2	-0.5	-0.5	ORCnull	Matrix Object	1	3927	160	160	497	657	160	0	0
8	2	-0.5	-0.5	ORCnull	Matrix Verb	1	3927	.	.	.	.	.	.	.
8	2	-0.5	-0.5	ORCnull	Accuracy	1	.	.	.	.	.	.	.	.
8	2	-0.5	-0.5	ORCnull	Full RC	1	3927	148	1562	1098	2660	1562	1	0
8	2	-0.5	-0.5	ORCnull	Matrix Clause	1	3927	160	160	940	1100	160	0	0
8	2	-0.5	-0.5	ORCnull	Full RC	1	3927	148	1562	1098	2660	1562	1	0
8	2	-0.5	-0.5	ORCnull	Matrix Clause	1	3927	160	160	940	1100	160	0	0
8	3	-0.5	-0.5	ORCnull	RC(N1V1)	1	3428	134	314	630	944	314	1	0
8	3	-0.5	-0.5	ORCnull	freq.phrase	1	3428	210	210	.	210	309	1	0
8	3	-0.5	-0.5	ORCnull	Relativizer	1	3428	175	175	.	175	706	1	0
8	3	-0.5	-0.5	ORCnull	Head Noun	1	3428	195	195	233	428	195	1	0
8	3	-0.5	-0.5	ORCnull	Matrix Object	1	3428	241	241	681	922	241	0	0
8	3	-0.5	-0.5	ORCnull	Matrix Verb	1	3428	202	202	.	202	202	0	0
8	3	-0.5	-0.5	ORCnull	Accuracy	1	.	.	.	.	.	.	.	.
8	3	-0.5	-0.5	ORCnull	Full RC	1	3428	134	314	1015	1329	314	1	0
8	3	-0.5	-0.5	ORCnull	Matrix Clause	1	3428	241	241	1311	1552	241	1	0
8	3	-0.5	-0.5	ORCnull	Full RC	1	3428	134	314	1015	1329	314	1	0
8	3	-0.5	-0.5	ORCnull	Matrix Clause	1	3428	241	241	1311	1552	241	1	0
8	4	-0.5	-0.5	ORCnull	RC(N1V1)	1	4877	230	1005	1138	2143	1005	1	0
8	4	-0.5	-0.5	ORCnull	freq.phrase	1	4877	162	162	547	709	162	1	0
8	4	-0.5	-0.5	ORCnull	Relativizer	1	4877	.	.	.	.	.	.	.
8	4	-0.5	-0.5	ORCnull	Head Noun	1	4877	199	199	732	931	199	1	0
8	4	-0.5	-0.5	ORCnull	Matrix Object	1	4877	256	256	.	256	256	0	0
8	4	-0.5	-0.5	ORCnull	Matrix Verb	1	4877	330	330	225	555	330	0	0
8	4	-0.5	-0.5	ORCnull	Accuracy	1	.	.	.	.	.	.	.	.
8	4	-0.5	-0.5	ORCnull	Full RC	1	4877	230	1167	1685	2852	1167	1	0
8	4	-0.5	-0.5	ORCnull	Matrix Clause	1	4877	199	785	957	1742	785	1	0
8	4	-0.5	-0.5	ORCnull	Full RC	1	4877	230	1167	1685	2852	1167	1	0
8	4	-0.5	-0.5	ORCnull	Matrix Clause	1	4877	199	785	957	1742	785	1	0
8	5	0.5	-0.5	SRCnull	RC(N1V1)	1	4565	167	265	166	431	265	1	0
8	5	0.5	-0.5	SRCnull	freq.phrase	1	4565	134	134	.	134	134	1	0
8	5	0.5	-0.5	SRCnull	Relativizer	1	4565	397	397	.	397	563	1	0
8	5	0.5	-0.5	SRCnull	Head Noun	1	4565	163	163	631	794	163	1	0
8	5	0.5	-0.5	SRCnull	Matrix Object	1	4565	164	164	348	512	164	1	0
8	5	0.5	-0.5	SRCnull	Matrix Verb	1	4565	154	154	962	1116	154	0	0
8	5	0.5	-0.5	SRCnull	Accuracy	1	.	.	.	.	.	.	.	.
8	5	0.5	-0.5	SRCnull	Full RC	1	4565	167	265	697	962	265	1	0
8	5	0.5	-0.5	SRCnull	Matrix Clause	1	4565	163	317	2105	2422	317	1	0
8	5	0.5	-0.5	SRCnull	Full RC	1	4565	167	265	697	962	265	1	0
8	5	0.5	-0.5	SRCnull	Matrix Clause	1	4565	163	317	2105	2422	317	1	0
8	6	0.5	-0.5	SRCnull	RC(N1V1)	1	2625	173	408	226	634	408	1	0
8	6	0.5	-0.5	SRCnull	freq.phrase	1	2625	188	188	.	188	414	1	0
8	6	0.5	-0.5	SRCnull	Relativizer	1	2625	217	217	287	504	217	0	0
8	6	0.5	-0.5	SRCnull	Head Noun	1	2625	170	170	151	321	170	1	0
8	6	0.5	-0.5	SRCnull	Matrix Object	1	2625	193	193	.	193	193	0	0
8	6	0.5	-0.5	SRCnull	Matrix Verb	1	2625	155	155	151	306	155	1	0
8	6	0.5	-0.5	SRCnull	Accuracy	1	.	.	.	.	.	.	.	.
8	6	0.5	-0.5	SRCnull	Full RC	1	2625	173	625	701	1326	625	1	0
8	6	0.5	-0.5	SRCnull	Matrix Clause	1	2625	193	348	472	820	348	1	0
8	6	0.5	-0.5	SRCnull	Full RC	1	2625	173	625	701	1326	625	1	0
8	6	0.5	-0.5	SRCnull	Matrix Clause	1	2625	193	348	472	820	348	1	0
8	7	0.5	-0.5	SRCnull	RC(N1V1)	1	6034	211	393	1178	1571	393	1	0
8	7	0.5	-0.5	SRCnull	freq.phrase	1	6034	279	279	1341	1620	279	1	0
8	7	0.5	-0.5	SRCnull	Relativizer	1	6034	187	187	.	187	187	0	0
8	7	0.5	-0.5	SRCnull	Head Noun	1	6034	272	272	295	567	272	0	0
8	7	0.5	-0.5	SRCnull	Matrix Object	1	6034	166	166	670	836	799	0	1
8	7	0.5	-0.5	SRCnull	Matrix Verb	1	6034	252	545	332	877	545	0	0
8	7	0.5	-0.5	SRCnull	Accuracy	1	.	.	.	.	.	.	.	.
8	7	0.5	-0.5	SRCnull	Full RC	1	6034	211	580	2798	3378	580	1	0
8	7	0.5	-0.5	SRCnull	Matrix Clause	1	6034	166	166	2114	2280	1344	0	1
8	7	0.5	-0.5	SRCnull	Full RC	1	6034	211	580	2798	3378	580	1	0
8	7	0.5	-0.5	SRCnull	Matrix Clause	1	6034	166	166	2114	2280	1344	0	1
8	8	0.5	-0.5	SRCnull	RC(N1V1)	1	4068	148	463	1227	1690	463	1	0
8	8	0.5	-0.5	SRCnull	freq.phrase	1	4068	.	.	.	.	.	.	.
8	8	0.5	-0.5	SRCnull	Relativizer	1	4068	124	124	.	124	124	0	0
8	8	0.5	-0.5	SRCnull	Head Noun	1	4068	187	187	363	550	187	1	0
8	8	0.5	-0.5	SRCnull	Matrix Object	1	4068	253	253	181	434	253	1	0
8	8	0.5	-0.5	SRCnull	Matrix Verb	1	4068	193	193	.	193	446	0	1
8	8	0.5	-0.5	SRCnull	Accuracy	1	.	.	.	.	.	.	.	.
8	8	0.5	-0.5	SRCnull	Full RC	1	4068	148	463	1351	1814	463	1	0
8	8	0.5	-0.5	SRCnull	Matrix Clause	1	4068	187	633	544	1177	633	1	0
8	8	0.5	-0.5	SRCnull	Full RC	1	4068	148	463	1351	1814	463	1	0
8	8	0.5	-0.5	SRCnull	Matrix Clause	1	4068	187	633	544	1177	633	1	0
8	9	-0.5	0.5	ORCmarked	RC(N1V1)	1	3842	155	155	803	958	543	1	1
8	9	-0.5	0.5	ORCmarked	freq.phrase	1	3842	129	129	379	508	1001	1	0
8	9	-0.5	0.5	ORCmarked	Relativizer	1	3842	.	.	.	.	.	.	.
8	9	-0.5	0.5	ORCmarked	Head Noun	1	3842	.	.	.	.	.	.	.
8	9	-0.5	0.5	ORCmarked	Matrix Object	1	3842	224	224	251	475	224	1	0
8	9	-0.5	0.5	ORCmarked	Matrix Verb	1	3842	215	215	.	215	215	0	0
8	9	-0.5	0.5	ORCmarked	Accuracy	1	.	.	.	.	.	.	.	.
8	9	-0.5	0.5	ORCmarked	Full RC	1	3842	155	155	1311	1466	543	1	1
8	9	-0.5	0.5	ORCmarked	Matrix Clause	1	3842	224	439	251	690	439	1	0
8	10	-0.5	0.5	ORCmarked	RC(N1V1)	1	3253	196	365	480	845	365	1	0
8	10	-0.5	0.5	ORCmarked	freq.phrase	1	3253	140	140	206	346	1098	1	0
8	10	-0.5	0.5	ORCmarked	Relativizer	1	3253	189	189	.	189	189	0	0
8	10	-0.5	0.5	ORCmarked	Head Noun	1	3253	.	.	.	.	.	.	.
8	10	-0.5	0.5	ORCmarked	Matrix Object	1	3253	227	227	132	359	227	1	0
8	10	-0.5	0.5	ORCmarked	Matrix Verb	1	3253	196	196	.	196	196	0	0
8	10	-0.5	0.5	ORCmarked	Accuracy	1	.	.	.	.	.	.	.	.
8	10	-0.5	0.5	ORCmarked	Full RC	1	3253	196	554	826	1380	554	1	0
8	10	-0.5	0.5	ORCmarked	Matrix Clause	1	3253	227	227	328	555	227	1	0
8	11	-0.5	0.5	ORCmarked	Accuracy	0	.	.	.	.	.	.	.	.
8	12	-0.5	0.5	ORCmarked	RC(N1V1)	1	2806	347	347	150	497	347	1	0
8	12	-0.5	0.5	ORCmarked	freq.phrase	1	2806	.	.	.	.	.	.	.
8	12	-0.5	0.5	ORCmarked	Relativizer	1	2806	251	251	253	504	401	1	1
8	12	-0.5	0.5	ORCmarked	Head Noun	1	2806	139	139	.	139	139	0	0
8	12	-0.5	0.5	ORCmarked	Matrix Object	1	2806	139	139	213	352	139	1	0
8	12	-0.5	0.5	ORCmarked	Matrix Verb	1	2806	185	185	438	623	706	0	1
8	12	-0.5	0.5	ORCmarked	Accuracy	1	.	.	.	.	.	.	.	.
8	12	-0.5	0.5	ORCmarked	Full RC	1	2806	347	748	253	1001	748	1	0
8	12	-0.5	0.5	ORCmarked	Matrix Clause	1	2806	139	845	269	1114	845	0	0
8	13	0.5	0.5	SRCmarked	RC(N1V1)	1	2705	277	420	637	1057	420	1	0
8	13	0.5	0.5	SRCmarked	freq.phrase	1	2705	156	156	.	156	156	0	0
8	13	0.5	0.5	SRCmarked	Relativizer	1	2705	257	257	.	257	428	1	1
8	13	0.5	0.5	SRCmarked	Head Noun	1	2705	159	159	128	287	159	1	0
8	13	0.5	0.5	SRCmarked	Matrix Object	1	2705	199	199	187	386	199	0	0
8	13	0.5	0.5	SRCmarked	Matrix Verb	1	2705	151	151	.	151	151	0	0
8	13	0.5	0.5	SRCmarked	Accuracy	1	.	.	.	.	.	.	.	.
8	13	0.5	0.5	SRCmarked	Full RC	1	2705	277	576	894	1470	576	1	0
8	13	0.5	0.5	SRCmarked	Matrix Clause	1	2705	159	509	315	824	509	1	0
8	14	0.5	0.5	SRCmarked	RC(N1V1)	1	4214	256	256	556	812	256	1	0
8	14	0.5	0.5	SRCmarked	freq.phrase	1	4214	178	178	596	774	178	1	0
8	14	0.5	0.5	SRCmarked	Relativizer	1	4214	187	187	.	187	187	0	0
8	14	0.5	0.5	SRCmarked	Head Noun	1	4214	93	93	195	288	645	1	1
8	14	0.5	0.5	SRCmarked	Matrix Object	1	4214	330	330	684	1014	779	1	1
8	14	0.5	0.5	SRCmarked	Matrix Verb	1	4214	.	.	.	.	.	.	.
8	14	0.5	0.5	SRCmarked	Accuracy	1	.	.	.	.	.	.	.	.
8	14	0.5	0.5	SRCmarked	Full RC	1	4214	256	434	1339	1773	434	1	0
8	14	0.5	0.5	SRCmarked	Matrix Clause	1	4214	330	330	972	1302	779	1	1
8	15	0.5	0.5	SRCmarked	RC(N1V1)	1	3240	207	207	466	673	207	1	0
8	15	0.5	0.5	SRCmarked	freq.phrase	1	3240	167	167	330	497	167	1	0
8	15	0.5	0.5	SRCmarked	Relativizer	1	3240	.	.	.	.	.	.	.
8	15	0.5	0.5	SRCmarked	Head Noun	1	3240	253	253	.	253	253	1	0
8	15	0.5	0.5	SRCmarked	Matrix Object	1	3240	290	290	475	765	290	1	0
8	15	0.5	0.5	SRCmarked	Matrix Verb	1	3240	210	210	389	599	210	0	0
8	15	0.5	0.5	SRCmarked	Accuracy	1	.	.	.	.	.	.	.	.
8	15	0.5	0.5	SRCmarked	Full RC	1	3240	207	374	796	1170	374	1	0
8	15	0.5	0.5	SRCmarked	Matrix Clause	1	3240	290	500	1117	1617	500	1	0
8	16	0.5	0.5	SRCmarked	RC(N1V1)	1	3017	286	286	579	865	708	1	1
8	16	0.5	0.5	SRCmarked	freq.phrase	1	3017	174	174	477	651	174	1	0
8	16	0.5	0.5	SRCmarked	Relativizer	1	3017	.	.	.	.	.	.	.
8	16	0.5	0.5	SRCmarked	Head Noun	1	3017	159	159	.	159	159	0	0
8	16	0.5	0.5	SRCmarked	Matrix Object	1	3017	194	194	.	194	682	0	1
8	16	0.5	0.5	SRCmarked	Matrix Verb	1	3017	269	444	.	444	444	0	0
8	16	0.5	0.5	SRCmarked	Accuracy	1	.	.	.	.	.	.	.	.
8	16	0.5	0.5	SRCmarked	Full RC	1	3017	286	286	1230	1516	882	1	1
8	16	0.5	0.5	SRCmarked	Matrix Clause	1	3017	159	603	194	797	603	0	0
8	17	-0.5	-0.5	ORCnull	RC(N1V1)	1	2675	288	475	718	1193	475	1	0
8	17	-0.5	-0.5	ORCnull	freq.phrase	1	2675	.	.	.	.	.	.	.
8	17	-0.5	-0.5	ORCnull	Relativizer	1	2675	.	.	.	.	.	.	.
8	17	-0.5	-0.5	ORCnull	Head Noun	1	2675	249	249	153	402	249	0	0
8	17	-0.5	-0.5	ORCnull	Matrix Object	1	2675	141	141	176	317	141	0	0
8	17	-0.5	-0.5	ORCnull	Matrix Verb	1	2675	353	353	.	353	353	0	0
8	17	-0.5	-0.5	ORCnull	Accuracy	1	.	.	.	.	.	.	.	.
8	17	-0.5	-0.5	ORCnull	Full RC	1	2675	288	475	718	1193	475	1	0
8	17	-0.5	-0.5	ORCnull	Matrix Clause	1	2675	249	390	682	1072	390	0	0
8	17	-0.5	-0.5	ORCnull	Full RC	1	2675	288	475	718	1193	475	1	0
8	17	-0.5	-0.5	ORCnull	Matrix Clause	1	2675	249	390	682	1072	390	0	0
8	18	0.5	-0.5	SRCnull	RC(N1V1)	1	3383	281	422	653	1075	422	1	0
8	18	0.5	-0.5	SRCnull	freq.phrase	1	3383	307	307	163	470	1123	1	0
8	18	0.5	-0.5	SRCnull	Relativizer	1	3383	.	.	.	.	.	.	.
8	18	0.5	-0.5	SRCnull	Head Noun	1	3383	176	176	.	176	176	0	0
8	18	0.5	-0.5	SRCnull	Matrix Object	1	3383	268	268	271	539	268	1	0
8	18	0.5	-0.5	SRCnull	Matrix Verb	1	3383	132	132	406	538	1929	0	1
8	18	0.5	-0.5	SRCnull	Accuracy	1	.	.	.	.	.	.	.	.
8	18	0.5	-0.5	SRCnull	Full RC	1	3383	281	422	1123	1545	422	1	0
8	18	0.5	-0.5	SRCnull	Matrix Clause	1	3383	176	308	945	1253	2105	1	1
8	18	0.5	-0.5	SRCnull	Full RC	1	3383	281	422	1123	1545	422	1	0
8	18	0.5	-0.5	SRCnull	Matrix Clause	1	3383	176	308	945	1253	2105	1	1
8	19	-0.5	0.5	ORCmarked	RC(N1V1)	1	4250	222	222	1198	1420	1041	1	1
8	19	-0.5	0.5	ORCmarked	freq.phrase	1	4250	168	168	.	168	787	0	1
8	19	-0.5	0.5	ORCmarked	Relativizer	1	4250	174	174	.	174	174	0	0
8	19	-0.5	0.5	ORCmarked	Head Noun	1	4250	581	1004	190	1194	1004	1	0
8	19	-0.5	0.5	ORCmarked	Matrix Object	1	4250	217	217	.	217	217	1	0
8	19	-0.5	0.5	ORCmarked	Matrix Verb	1	4250	214	214	.	214	431	0	1
8	19	-0.5	0.5	ORCmarked	Accuracy	1	.	.	.	.	.	.	.	.
8	19	-0.5	0.5	ORCmarked	Full RC	1	4250	222	222	1540	1762	2002	1	1
8	19	-0.5	0.5	ORCmarked	Matrix Clause	1	4250	581	1435	190	1625	1435	1	0
8	20	0.5	0.5	SRCmarked	RC(N1V1)	1	2271	232	232	422	654	232	1	0
8	20	0.5	0.5	SRCmarked	freq.phrase	1	2271	.	.	.	.	.	.	.
8	20	0.5	0.5	SRCmarked	Relativizer	1	2271	157	157	.	157	157	0	0
8	20	0.5	0.5	SRCmarked	Head Noun	1	2271	204	204	302	506	928	0	1
8	20	0.5	0.5	SRCmarked	Matrix Object	1	2271	214	214	.	214	214	0	0
8	20	0.5	0.5	SRCmarked	Matrix Verb	1	2271	.	.	.	.	.	.	.
8	20	0.5	0.5	SRCmarked	Accuracy	1	.	.	.	.	.	.	.	.
8	20	0.5	0.5	SRCmarked	Full RC	1	2271	157	157	654	811	157	1	0
8	20	0.5	0.5	SRCmarked	Matrix Clause	1	2271	214	214	506	720	214	0	0
8	21	-0.5	-0.5	ORCnull	RC(N1V1)	1	1754	158	460	85	545	460	1	0
8	21	-0.5	-0.5	ORCnull	freq.phrase	1	1754	249	249	.	249	334	1	0
8	21	-0.5	-0.5	ORCnull	Relativizer	1	1754	.	.	.	.	.	.	.
8	21	-0.5	-0.5	ORCnull	Head Noun	1	1754	167	167	.	167	167	0	0
8	21	-0.5	-0.5	ORCnull	Matrix Object	1	1754	173	173	168	341	173	1	0
8	21	-0.5	-0.5	ORCnull	Matrix Verb	1	1754	194	194	.	194	362	0	1
8	21	-0.5	-0.5	ORCnull	Accuracy	1	.	.	.	.	.	.	.	.
8	21	-0.5	-0.5	ORCnull	Full RC	1	1754	158	460	334	794	460	1	0
8	21	-0.5	-0.5	ORCnull	Matrix Clause	1	1754	173	535	167	702	535	0	0
8	21	-0.5	-0.5	ORCnull	Full RC	1	1754	158	460	334	794	460	1	0
8	21	-0.5	-0.5	ORCnull	Matrix Clause	1	1754	173	535	167	702	535	0	0
8	22	0.5	-0.5	SRCnull	RC(N1V1)	1	5187	225	504	310	814	504	1	0
8	22	0.5	-0.5	SRCnull	freq.phrase	1	5187	173	173	468	641	173	1	0
8	22	0.5	-0.5	SRCnull	Relativizer	1	5187	.	.	.	.	.	.	.
8	22	0.5	-0.5	SRCnull	Head Noun	1	5187	160	160	842	1002	160	1	0
8	22	0.5	-0.5	SRCnull	Matrix Object	1	5187	218	324	.	324	324	0	0
8	22	0.5	-0.5	SRCnull	Matrix Verb	1	5187	192	192	758	950	2128	1	1
8	22	0.5	-0.5	SRCnull	Accuracy	1	.	.	.	.	.	.	.	.
8	22	0.5	-0.5	SRCnull	Full RC	1	5187	225	677	778	1455	677	1	0
8	22	0.5	-0.5	SRCnull	Matrix Clause	1	5187	160	352	1924	2276	2288	1	1
8	22	0.5	-0.5	SRCnull	Full RC	1	5187	225	677	778	1455	677	1	0
8	22	0.5	-0.5	SRCnull	Matrix Clause	1	5187	160	352	1924	2276	2288	1	1
8	23	-0.5	0.5	ORCmarked	RC(N1V1)	1	3847	269	415	1221	1636	415	1	0
8	23	-0.5	0.5	ORCmarked	freq.phrase	1	3847	151	151	.	151	480	1	0
8	23	-0.5	0.5	ORCmarked	Relativizer	1	3847	.	.	.	.	.	.	.
8	23	-0.5	0.5	ORCmarked	Head Noun	1	3847	176	176	219	395	176	0	0
8	23	-0.5	0.5	ORCmarked	Matrix Object	1	3847	371	371	.	371	371	0	0
8	23	-0.5	0.5	ORCmarked	Matrix Verb	1	3847	204	204	.	204	204	0	0
8	23	-0.5	0.5	ORCmarked	Accuracy	1	.	.	.	.	.	.	.	.
8	23	-0.5	0.5	ORCmarked	Full RC	1	3847	269	415	1372	1787	415	1	0
8	23	-0.5	0.5	ORCmarked	Matrix Clause	1	3847	176	380	590	970	380	0	0
8	24	0.5	0.5	SRCmarked	RC(N1V1)	1	2972	169	169	210	379	169	1	0
8	24	0.5	0.5	SRCmarked	freq.phrase	1	2972	137	137	462	599	137	1	0
8	24	0.5	0.5	SRCmarked	Relativizer	1	2972	.	.	.	.	.	.	.
8	24	0.5	0.5	SRCmarked	Head Noun	1	2972	178	178	164	342	178	1	0
8	24	0.5	0.5	SRCmarked	Matrix Object	1	2972	109	109	249	358	109	1	0
8	24	0.5	0.5	SRCmarked	Matrix Verb	1	2972	304	304	158	462	413	1	1
8	24	0.5	0.5	SRCmarked	Accuracy	1	.	.	.	.	.	.	.	.
8	24	0.5	0.5	SRCmarked	Full RC	1	2972	169	306	672	978	306	1	0
8	24	0.5	0.5	SRCmarked	Matrix Clause	1	2972	304	413	749	1162	413	1	0
8	25	-0.5	-0.5	ORCnull	RC(N1V1)	1	2168	168	274	192	466	274	1	0
8	25	-0.5	-0.5	ORCnull	freq.phrase	1	2168	223	223	.	223	223	1	0
8	25	-0.5	-0.5	ORCnull	Relativizer	1	2168	283	283	.	283	283	0	0
8	25	-0.5	-0.5	ORCnull	Head Noun	1	2168	184	184	.	184	184	0	0
8	25	-0.5	-0.5	ORCnull	Matrix Object	1	2168	110	110	404	514	524	1	0
8	25	-0.5	-0.5	ORCnull	Matrix Verb	1	2168	263	263	.	263	445	0	0
8	25	-0.5	-0.5	ORCnull	Accuracy	1	.	.	.	.	.	.	.	.
8	25	-0.5	-0.5	ORCnull	Full RC	1	2168	168	274	698	972	274	1	0
8	25	-0.5	-0.5	ORCnull	Matrix Clause	1	2168	184	184	777	961	184	0	0
8	25	-0.5	-0.5	ORCnull	Full RC	1	2168	168	274	698	972	274	1	0
8	25	-0.5	-0.5	ORCnull	Matrix Clause	1	2168	184	184	777	961	184	0	0
8	26	0.5	-0.5	SRCnull	RC(N1V1)	1	2679	119	279	204	483	279	1	0
8	26	0.5	-0.5	SRCnull	freq.phrase	1	2679	190	190	.	190	394	1	0
8	26	0.5	-0.5	SRCnull	Relativizer	1	2679	155	155	213	368	155	0	0
8	26	0.5	-0.5	SRCnull	Head Noun	1	2679	254	254	187	441	254	1	0
8	26	0.5	-0.5	SRCnull	Matrix Object	1	2679	189	189	222	411	189	0	0
8	26	0.5	-0.5	SRCnull	Matrix Verb	1	2679	162	162	.	162	162	0	0
8	26	0.5	-0.5	SRCnull	Accuracy	1	.	.	.	.	.	.	.	.
8	26	0.5	-0.5	SRCnull	Full RC	1	2679	119	434	607	1041	434	1	0
8	26	0.5	-0.5	SRCnull	Matrix Clause	1	2679	189	189	825	1014	189	1	0
8	26	0.5	-0.5	SRCnull	Full RC	1	2679	119	434	607	1041	434	1	0
8	26	0.5	-0.5	SRCnull	Matrix Clause	1	2679	189	189	825	1014	189	1	0
8	27	-0.5	0.5	ORCmarked	Accuracy	0	.	.	.	.	.	.	.	.
8	28	0.5	0.5	SRCmarked	Accuracy	0	.	.	.	.	.	.	.	.
8	29	-0.5	-0.5	ORCnull	RC(N1V1)	1	2956	261	261	.	261	261	0	0
8	29	-0.5	-0.5	ORCnull	freq.phrase	1	2956	217	217	630	847	217	1	0
8	29	-0.5	-0.5	ORCnull	Relativizer	1	2956	158	158	.	158	158	0	0
8	29	-0.5	-0.5	ORCnull	Head Noun	1	2956	314	314	381	695	314	1	0
8	29	-0.5	-0.5	ORCnull	Matrix Object	1	2956	251	251	211	462	251	0	0
8	29	-0.5	-0.5	ORCnull	Matrix Verb	1	2956	148	148	.	148	1141	0	1
8	29	-0.5	-0.5	ORCnull	Accuracy	1	.	.	.	.	.	.	.	.
8	29	-0.5	-0.5	ORCnull	Full RC	1	2956	261	261	1005	1266	261	1	0
8	29	-0.5	-0.5	ORCnull	Matrix Clause	1	2956	314	462	843	1305	1455	1	1
8	29	-0.5	-0.5	ORCnull	Full RC	1	2956	261	261	1005	1266	261	1	0
8	29	-0.5	-0.5	ORCnull	Matrix Clause	1	2956	314	462	843	1305	1455	1	1
8	30	0.5	-0.5	SRCnull	RC(N1V1)	1	1552	213	365	246	611	365	1	0
8	30	0.5	-0.5	SRCnull	freq.phrase	1	1552	.	.	.	.	.	.	.
8	30	0.5	-0.5	SRCnull	Relativizer	1	1552	.	.	.	.	.	.	.
8	30	0.5	-0.5	SRCnull	Head Noun	1	1552	150	150	.	150	150	0	0
8	30	0.5	-0.5	SRCnull	Matrix Object	1	1552	320	320	.	320	320	1	0
8	30	0.5	-0.5	SRCnull	Matrix Verb	1	1552	.	.	.	.	.	.	.
8	30	0.5	-0.5	SRCnull	Accuracy	1	.	.	.	.	.	.	.	.
8	30	0.5	-0.5	SRCnull	Full RC	1	1552	213	365	246	611	365	1	0
8	30	0.5	-0.5	SRCnull	Matrix Clause	1	1552	150	150	320	470	150	1	0
8	30	0.5	-0.5	SRCnull	Full RC	1	1552	213	365	246	611	365	1	0
8	30	0.5	-0.5	SRCnull	Matrix Clause	1	1552	150	150	320	470	150	1	0
8	31	-0.5	0.5	ORCmarked	RC(N1V1)	1	2733	160	345	323	668	345	1	0
8	31	-0.5	0.5	ORCmarked	freq.phrase	1	2733	149	149	.	149	472	1	0
8	31	-0.5	0.5	ORCmarked	Relativizer	1	2733	.	.	.	.	.	.	.
8	31	-0.5	0.5	ORCmarked	Head Noun	1	2733	131	131	147	278	131	1	0
8	31	-0.5	0.5	ORCmarked	Matrix Object	1	2733	261	261	257	518	261	0	0
8	31	-0.5	0.5	ORCmarked	Matrix Verb	1	2733	142	142	319	461	1176	0	1
8	31	-0.5	0.5	ORCmarked	Accuracy	1	.	.	.	.	.	.	.	.
8	31	-0.5	0.5	ORCmarked	Full RC	1	2733	160	345	472	817	345	1	0
8	31	-0.5	0.5	ORCmarked	Matrix Clause	1	2733	261	403	854	1257	1437	1	1
8	32	0.5	0.5	SRCmarked	RC(N1V1)	1	5172	157	157	1895	2052	799	1	1
8	32	0.5	0.5	SRCmarked	freq.phrase	1	5172	249	249	206	455	1506	1	0
8	32	0.5	0.5	SRCmarked	Relativizer	1	5172	.	.	.	.	.	.	.
8	32	0.5	0.5	SRCmarked	Head Noun	1	5172	163	163	911	1074	163	1	0
8	32	0.5	0.5	SRCmarked	Matrix Object	1	5172	105	105	260	365	2384	0	0
8	32	0.5	0.5	SRCmarked	Matrix Verb	1	5172	184	184	496	680	184	0	0
8	32	0.5	0.5	SRCmarked	Accuracy	1	.	.	.	.	.	.	.	.
8	32	0.5	0.5	SRCmarked	Full RC	1	5172	157	157	2350	2507	799	1	1
8	32	0.5	0.5	SRCmarked	Matrix Clause	1	5172	163	347	1772	2119	347	1	0
9	1	0.5	0.5	SRCmarked	RC(N1V1)	1	3857	82	82	492	574	82	1	0
9	1	0.5	0.5	SRCmarked	freq.phrase	1	3857	172	284	133	417	284	1	0
9	1	0.5	0.5	SRCmarked	Relativizer	1	3857	.	.	.	.	.	.	.
9	1	0.5	0.5	SRCmarked	Head Noun	1	3857	150	150	.	150	380	0	0
9	1	0.5	0.5	SRCmarked	Matrix Object	1	3857	127	127	514	641	1850	1	1
9	1	0.5	0.5	SRCmarked	Matrix Verb	1	3857	158	158	.	158	158	0	0
9	1	0.5	0.5	SRCmarked	Accuracy	1	.	.	.	.	.	.	.	.
9	1	0.5	0.5	SRCmarked	Full RC	1	3857	82	82	909	991	82	1	0
9	1	0.5	0.5	SRCmarked	Matrix Clause	1	3857	127	127	822	949	2008	1	1
9	2	0.5	0.5	SRCmarked	Accuracy	0	.	.	.	.	.	.	.	.
9	3	0.5	0.5	SRCmarked	RC(N1V1)	1	4281	137	137	811	948	137	1	0
9	3	0.5	0.5	SRCmarked	freq.phrase	1	4281	223	223	476	699	360	1	1
9	3	0.5	0.5	SRCmarked	Relativizer	1	4281	.	.	.	.	.	.	.
9	3	0.5	0.5	SRCmarked	Head Noun	1	4281	171	171	471	642	171	0	0
9	3	0.5	0.5	SRCmarked	Matrix Object	1	4281	180	180	.	180	180	1	0
9	3	0.5	0.5	SRCmarked	Matrix Verb	1	4281	197	197	.	197	197	0	0
9	3	0.5	0.5	SRCmarked	Accuracy	1	.	.	.	.	.	.	.	.
9	3	0.5	0.5	SRCmarked	Full RC	1	4281	223	360	1287	1647	360	1	0
9	3	0.5	0.5	SRCmarked	Matrix Clause	1	4281	171	368	651	1019	368	1	0
9	4	0.5	0.5	SRCmarked	RC(N1V1)	1	3980	182	382	631	1013	382	1	0
9	4	0.5	0.5	SRCmarked	freq.phrase	1	3980	277	277	196	473	277	1	0
9	4	0.5	0.5	SRCmarked	Relativizer	1	3980	.	.	.	.	.	.	.
9	4	0.5	0.5	SRCmarked	Head Noun	1	3980	155	155	418	573	155	0	0
9	4	0.5	0.5	SRCmarked	Matrix Object	1	3980	209	209	267	476	209	1	0
9	4	0.5	0.5	SRCmarked	Matrix Verb	1	3980	258	258	.	258	258	0	0
9	4	0.5	0.5	SRCmarked	Accuracy	1	.	.	.	.	.	.	.	.
9	4	0.5	0.5	SRCmarked	Full RC	1	3980	182	659	827	1486	659	1	0
9	4	0.5	0.5	SRCmarked	Matrix Clause	1	3980	155	413	894	1307	413	1	0
9	5	-0.5	-0.5	ORCnull	RC(N1V1)	1	9276	83	376	1155	1531	376	1	0
9	5	-0.5	-0.5	ORCnull	freq.phrase	1	9276	141	141	450	591	141	1	0
9	5	-0.5	-0.5	ORCnull	Relativizer	1	9276	189	189	437	626	586	1	0
9	5	-0.5	-0.5	ORCnull	Head Noun	1	9276	153	153	863	1016	153	0	0
9	5	-0.5	-0.5	ORCnull	Matrix Object	1	9276	154	154	1341	1495	154	1	0
9	5	-0.5	-0.5	ORCnull	Matrix Verb	1	9276	289	289	820	1109	289	1	0
9	5	-0.5	-0.5	ORCnull	Accuracy	1	.	.	.	.	.	.	.	.
9	5	-0.5	-0.5	ORCnull	Full RC	1	9276	83	376	2372	2748	376	1	0
9	5	-0.5	-0.5	ORCnull	Matrix Clause	1	9276	153	307	3313	3620	307	1	0
9	5	-0.5	-0.5	ORCnull	Full RC	1	9276	83	376	2372	2748	376	1	0
9	5	-0.5	-0.5	ORCnull	Matrix Clause	1	9276	153	307	3313	3620	307	1	0
9	6	-0.5	-0.5	ORCnull	RC(N1V1)	1	2557	153	318	.	318	318	0	0
9	6	-0.5	-0.5	ORCnull	freq.phrase	1	2557	155	155	.	155	155	0	0
9	6	-0.5	-0.5	ORCnull	Relativizer	1	2557	.	.	.	.	.	.	.
9	6	-0.5	-0.5	ORCnull	Head Noun	1	2557	179	179	.	179	179	1	0
9	6	-0.5	-0.5	ORCnull	Matrix Object	1	2557	128	128	145	273	128	1	0
9	6	-0.5	-0.5	ORCnull	Matrix Verb	1	2557	304	304	262	566	304	1	0
9	6	-0.5	-0.5	ORCnull	Accuracy	1	.	.	.	.	.	.	.	.
9	6	-0.5	-0.5	ORCnull	Full RC	1	2557	153	473	.	473	473	0	0
9	6	-0.5	-0.5	ORCnull	Matrix Clause	1	2557	128	432	586	1018	432	1	0
9	6	-0.5	-0.5	ORCnull	Full RC	1	2557	153	473	.	473	473	0	0
9	6	-0.5	-0.5	ORCnull	Matrix Clause	1	2557	128	432	586	1018	432	1	0
9	7	-0.5	-0.5	ORCnull	Accuracy	0	.	.	.	.	.	.	.	.
9	8	-0.5	-0.5	ORCnull	RC(N1V1)	1	4822	162	162	939	1101	571	1	1
9	8	-0.5	-0.5	ORCnull	freq.phrase	1	4822	227	374	.	374	374	1	0
9	8	-0.5	-0.5	ORCnull	Relativizer	1	4822	.	.	.	.	.	.	.
9	8	-0.5	-0.5	ORCnull	Head Noun	1	4822	261	261	968	1229	261	1	0
9	8	-0.5	-0.5	ORCnull	Matrix Object	1	4822	231	231	437	668	231	1	0
9	8	-0.5	-0.5	ORCnull	Matrix Verb	1	4822	129	129	240	369	376	0	1
9	8	-0.5	-0.5	ORCnull	Accuracy	1	.	.	.	.	.	.	.	.
9	8	-0.5	-0.5	ORCnull	Full RC	1	4822	162	162	1313	1475	571	1	1
9	8	-0.5	-0.5	ORCnull	Matrix Clause	1	4822	261	868	1398	2266	868	1	0
9	8	-0.5	-0.5	ORCnull	Full RC	1	4822	162	162	1313	1475	571	1	1
9	8	-0.5	-0.5	ORCnull	Matrix Clause	1	4822	261	868	1398	2266	868	1	0
9	9	0.5	-0.5	SRCnull	RC(N1V1)	1	5083	162	323	968	1291	323	1	0
9	9	0.5	-0.5	SRCnull	freq.phrase	1	5083	203	203	559	762	203	1	0
9	9	0.5	-0.5	SRCnull	Relativizer	1	5083	229	229	.	229	229	1	0
9	9	0.5	-0.5	SRCnull	Head Noun	1	5083	262	262	323	585	262	0	0
9	9	0.5	-0.5	SRCnull	Matrix Object	1	5083	253	253	209	462	253	0	0
9	9	0.5	-0.5	SRCnull	Matrix Verb	1	5083	229	229	305	534	1016	0	1
9	9	0.5	-0.5	SRCnull	Accuracy	1	.	.	.	.	.	.	.	.
9	9	0.5	-0.5	SRCnull	Full RC	1	5083	162	526	1756	2282	526	1	0
9	9	0.5	-0.5	SRCnull	Matrix Clause	1	5083	262	491	1090	1581	1278	0	1
9	9	0.5	-0.5	SRCnull	Full RC	1	5083	162	526	1756	2282	526	1	0
9	9	0.5	-0.5	SRCnull	Matrix Clause	1	5083	262	491	1090	1581	1278	0	1
9	10	0.5	-0.5	SRCnull	RC(N1V1)	1	1987	251	403	610	1013	403	1	0
9	10	0.5	-0.5	SRCnull	freq.phrase	1	1987	164	164	.	164	164	0	0
9	10	0.5	-0.5	SRCnull	Relativizer	1	1987	.	.	.	.	.	.	.
9	10	0.5	-0.5	SRCnull	Head Noun	1	1987	281	281	.	281	281	0	0
9	10	0.5	-0.5	SRCnull	Matrix Object	1	1987	.	.	.	.	.	.	.
9	10	0.5	-0.5	SRCnull	Matrix Verb	1	1987	174	174	.	174	174	0	0
9	10	0.5	-0.5	SRCnull	Accuracy	1	.	.	.	.	.	.	.	.
9	10	0.5	-0.5	SRCnull	Full RC	1	1987	251	567	610	1177	567	1	0
9	10	0.5	-0.5	SRCnull	Matrix Clause	1	1987	281	455	.	455	455	0	0
9	10	0.5	-0.5	SRCnull	Full RC	1	1987	251	567	610	1177	567	1	0
9	10	0.5	-0.5	SRCnull	Matrix Clause	1	1987	281	455	.	455	455	0	0
9	11	0.5	-0.5	SRCnull	RC(N1V1)	1	4057	153	153	726	879	153	1	0
9	11	0.5	-0.5	SRCnull	freq.phrase	1	4057	274	274	.	274	274	0	0
9	11	0.5	-0.5	SRCnull	Relativizer	1	4057	105	105	306	411	105	1	0
9	11	0.5	-0.5	SRCnull	Head Noun	1	4057	243	243	.	243	243	1	0
9	11	0.5	-0.5	SRCnull	Matrix Object	1	4057	157	157	557	714	575	1	1
9	11	0.5	-0.5	SRCnull	Matrix Verb	1	4057	197	197	188	385	424	0	1
9	11	0.5	-0.5	SRCnull	Accuracy	1	.	.	.	.	.	.	.	.
9	11	0.5	-0.5	SRCnull	Full RC	1	4057	153	532	1032	1564	532	1	0
9	11	0.5	-0.5	SRCnull	Matrix Clause	1	4057	157	999	343	1342	999	0	0
9	11	0.5	-0.5	SRCnull	Full RC	1	4057	153	532	1032	1564	532	1	0
9	11	0.5	-0.5	SRCnull	Matrix Clause	1	4057	157	999	343	1342	999	0	0
9	12	0.5	-0.5	SRCnull	Accuracy	0	.	.	.	.	.	.	.	.
9	13	-0.5	0.5	ORCmarked	RC(N1V1)	1	5506	201	201	1413	1614	1047	1	1
9	13	-0.5	0.5	ORCmarked	freq.phrase	1	5506	173	173	978	1151	173	1	0
9	13	-0.5	0.5	ORCmarked	Relativizer	1	5506	153	153	.	153	1806	1	1
9	13	-0.5	0.5	ORCmarked	Head Noun	1	5506	165	165	659	824	1184	0	1
9	13	-0.5	0.5	ORCmarked	Matrix Object	1	5506	268	268	.	268	268	0	0
9	13	-0.5	0.5	ORCmarked	Matrix Verb	1	5506	229	229	.	229	229	0	0
9	13	-0.5	0.5	ORCmarked	Accuracy	1	.	.	.	.	.	.	.	.
9	13	-0.5	0.5	ORCmarked	Full RC	1	5506	201	201	2717	2918	1220	1	1
9	13	-0.5	0.5	ORCmarked	Matrix Clause	1	5506	165	165	1156	1321	1681	0	1
9	14	-0.5	0.5	ORCmarked	RC(N1V1)	1	7220	236	440	1171	1611	440	0	0
9	14	-0.5	0.5	ORCmarked	freq.phrase	1	7220	177	177	.	177	177	1	0
9	14	-0.5	0.5	ORCmarked	Relativizer	1	7220	153	153	185	338	330	0	1
9	14	-0.5	0.5	ORCmarked	Head Noun	1	7220	127	127	.	127	127	0	0
9	14	-0.5	0.5	ORCmarked	Matrix Object	1	7220	150	150	1089	1239	150	1	0
9	14	-0.5	0.5	ORCmarked	Matrix Verb	1	7220	196	196	224	420	766	1	1
9	14	-0.5	0.5	ORCmarked	Accuracy	1	.	.	.	.	.	.	.	.
9	14	-0.5	0.5	ORCmarked	Full RC	1	7220	236	770	1356	2126	770	0	0
9	14	-0.5	0.5	ORCmarked	Matrix Clause	1	7220	150	916	870	1786	916	1	0
9	15	-0.5	0.5	ORCmarked	RC(N1V1)	1	5915	127	127	747	874	127	1	0
9	15	-0.5	0.5	ORCmarked	freq.phrase	1	5915	180	180	556	736	180	1	0
9	15	-0.5	0.5	ORCmarked	Relativizer	1	5915	163	163	.	163	343	0	0
9	15	-0.5	0.5	ORCmarked	Head Noun	1	5915	200	200	495	695	1291	1	1
9	15	-0.5	0.5	ORCmarked	Matrix Object	1	5915	174	458	736	1194	458	1	0
9	15	-0.5	0.5	ORCmarked	Matrix Verb	1	5915	235	235	320	555	809	0	1
9	15	-0.5	0.5	ORCmarked	Accuracy	1	.	.	.	.	.	.	.	.
[truncated: 6,713 more rows]
